# Supplementary material for: Construction of an Extracellular Matrix–Related Risk Model to Analyze the Correlation Between Glioblastoma and Tumor Immunity
Source: Biomed Res Int. 2025 Mar 10;2025:2004975. doi: 10.1155/bmri/2004975 (PMC11991793; doi:10.1155/bmri/2004975)
Supplement: Supporting Information 1 — Table S1: GO analysis of differential genes. [file 2004975.f1.xlsx]

## Sheet: Sheet1
ONTOLOGY	ID	Description	GeneRatio	BgRatio	pvalue	p.adjust	qvalue	geneID	Count
GO:0030198	BP	GO:0030198	extracellular matrix organization	14/43	301/18723	2.93828e-15	1.68461e-12	1.08123e-12	COL3A1/LOX/TGFBI/COL1A2/LAMB1/LOXL2/COL5A1/COL13A1/ADAMTS14/MMP19/LUM/COL1A1/BCL3/RUNX1	14
GO:0043062	BP	GO:0043062	extracellular structure organization	14/43	302/18723	3.0766e-15	1.68461e-12	1.08123e-12	COL3A1/LOX/TGFBI/COL1A2/LAMB1/LOXL2/COL5A1/COL13A1/ADAMTS14/MMP19/LUM/COL1A1/BCL3/RUNX1	14
GO:0045229	BP	GO:0045229	external encapsulating structure organization	14/43	304/18723	3.37146e-15	1.68461e-12	1.08123e-12	COL3A1/LOX/TGFBI/COL1A2/LAMB1/LOXL2/COL5A1/COL13A1/ADAMTS14/MMP19/LUM/COL1A1/BCL3/RUNX1	14
GO:0030199	BP	GO:0030199	collagen fibril organization	9/43	61/18723	1.1549e-14	4.32799e-12	2.77784e-12	COL3A1/LOX/COL1A2/LOXL2/COL5A1/COL13A1/ADAMTS14/LUM/COL1A1	9
GO:0042060	BP	GO:0042060	wound healing	13/43	422/18723	6.38505e-12	1.91424e-09	1.22862e-09	COL3A1/DCBLD2/LOX/SERPINE1/COL5A1/PLAU/ITGA5/THBS1/RAB27A/COL1A1/PLAUR/THBD/TIMP1	13
GO:0061448	BP	GO:0061448	connective tissue development	8/43	252/18723	9.30307e-08	2.32422e-05	1.49176e-05	LOX/TGFBI/LOXL2/COL5A1/LUM/COL1A1/RUNX1/TIMP1	8
GO:0031589	BP	GO:0031589	cell-substrate adhesion	9/43	363/18723	1.10517e-07	2.36664e-05	1.51899e-05	COL3A1/SERPINE1/LAMB1/NRP1/COL13A1/PLAU/ITGA5/THBS1/COL1A1	9
GO:0032963	BP	GO:0032963	collagen metabolic process	6/43	104/18723	1.31034e-07	2.45526e-05	1.57586e-05	COL1A2/COL5A1/ADAMTS14/MMP19/COL1A1/RUNX1	6
GO:0045766	BP	GO:0045766	positive regulation of angiogenesis	7/43	181/18723	1.68762e-07	2.52975e-05	1.62367e-05	ZC3H12A/SERPINE1/NRP1/ADAM12/ITGA5/THBS1/RUNX1	7
GO:1904018	BP	GO:1904018	positive regulation of vasculature development	7/43	181/18723	1.68762e-07	2.52975e-05	1.62367e-05	ZC3H12A/SERPINE1/NRP1/ADAM12/ITGA5/THBS1/RUNX1	7
GO:0031639	BP	GO:0031639	plasminogen activation	4/43	24/18723	2.4779e-07	3.3767e-05	2.16727e-05	SERPINE1/PLAU/THBS1/RUNX1	4
GO:0042730	BP	GO:0042730	fibrinolysis	4/43	25/18723	2.94496e-07	3.67875e-05	2.36114e-05	SERPINE1/PLAU/THBS1/THBD	4
GO:0007596	BP	GO:0007596	blood coagulation	7/43	217/18723	5.76575e-07	6.29626e-05	4.04114e-05	COL3A1/SERPINE1/PLAU/THBS1/RAB27A/PLAUR/THBD	7
GO:0033627	BP	GO:0033627	cell adhesion mediated by integrin	5/43	72/18723	6.27456e-07	6.29626e-05	4.04114e-05	SERPINE1/PLAU/ITGA5/ICAM1/LIF	5
GO:0007599	BP	GO:0007599	hemostasis	7/43	222/18723	6.72049e-07	6.29626e-05	4.04114e-05	COL3A1/SERPINE1/PLAU/THBS1/RAB27A/PLAUR/THBD	7
GO:0050817	BP	GO:0050817	coagulation	7/43	222/18723	6.72049e-07	6.29626e-05	4.04114e-05	COL3A1/SERPINE1/PLAU/THBS1/RAB27A/PLAUR/THBD	7
GO:0051918	BP	GO:0051918	negative regulation of fibrinolysis	3/43	10/18723	1.33891e-06	0.00011806	7.57748e-05	SERPINE1/THBS1/THBD	3
GO:0050730	BP	GO:0050730	regulation of peptidyl-tyrosine phosphorylation	7/43	264/18723	2.1377e-06	0.000178023	0.000114261	SHC1/NRP1/CLCF1/ITGA5/SOCS3/ICAM1/LIF	7
GO:0010755	BP	GO:0010755	regulation of plasminogen activation	3/43	13/18723	3.17576e-06	0.000250551	0.000160811	SERPINE1/THBS1/RUNX1	3
GO:0051917	BP	GO:0051917	regulation of fibrinolysis	3/43	14/18723	4.0354e-06	0.000302453	0.000194124	SERPINE1/THBS1/THBD	3
GO:0051216	BP	GO:0051216	cartilage development	6/43	190/18723	4.50223e-06	0.000321201	0.000206157	TGFBI/LOXL2/LUM/COL1A1/RUNX1/TIMP1	6
GO:0030195	BP	GO:0030195	negative regulation of blood coagulation	4/43	49/18723	4.73912e-06	0.000321201	0.000206157	SERPINE1/PLAU/THBS1/THBD	4
GO:0002285	BP	GO:0002285	lymphocyte activation involved in immune response	6/43	194/18723	5.07558e-06	0.000321201	0.000206157	ZC3H12A/NFKBIZ/CLCF1/RAB27A/ICAM1/BCL3	6
GO:1900047	BP	GO:1900047	negative regulation of hemostasis	4/43	50/18723	5.14265e-06	0.000321201	0.000206157	SERPINE1/PLAU/THBS1/THBD	4
GO:0002286	BP	GO:0002286	T cell activation involved in immune response	5/43	114/18723	6.13167e-06	0.000367655	0.000235972	ZC3H12A/NFKBIZ/RAB27A/ICAM1/BCL3	5
GO:0050819	BP	GO:0050819	negative regulation of coagulation	4/43	53/18723	6.50624e-06	0.00037511	0.000240757	SERPINE1/PLAU/THBS1/THBD	4
GO:0031638	BP	GO:0031638	zymogen activation	4/43	60/18723	1.07091e-05	0.000594553	0.000381603	SERPINE1/PLAU/THBS1/RUNX1	4
GO:2001234	BP	GO:2001234	negative regulation of apoptotic signaling pathway	6/43	224/18723	1.15506e-05	0.000603833	0.000387559	SERPINE1/NRP1/BDKRB2/THBS1/ICAM1/PLAUR	6
GO:0045765	BP	GO:0045765	regulation of angiogenesis	7/43	342/18723	1.16819e-05	0.000603833	0.000387559	ZC3H12A/SERPINE1/NRP1/ADAM12/ITGA5/THBS1/RUNX1	7
GO:1901342	BP	GO:1901342	regulation of vasculature development	7/43	348/18723	1.30748e-05	0.000653302	0.00041931	ZC3H12A/SERPINE1/NRP1/ADAM12/ITGA5/THBS1/RUNX1	7
GO:0007160	BP	GO:0007160	cell-matrix adhesion	6/43	233/18723	1.44461e-05	0.000698537	0.000448343	COL3A1/SERPINE1/NRP1/COL13A1/PLAU/THBS1	6
GO:0002460	BP	GO:0002460	adaptive immune response based on somatic recombination of immune receptors built from immunoglobulin superfamily domains	7/43	356/18723	1.51438e-05	0.000709392	0.00045531	ZC3H12A/NFKBIZ/CFI/CLCF1/RAB27A/ICAM1/BCL3	7
GO:0030193	BP	GO:0030193	regulation of blood coagulation	4/43	66/18723	1.56705e-05	0.000711823	0.00045687	SERPINE1/PLAU/THBS1/THBD	4
GO:1900046	BP	GO:1900046	regulation of hemostasis	4/43	68/18723	1.76482e-05	0.000778078	0.000499395	SERPINE1/PLAU/THBS1/THBD	4
GO:0030194	BP	GO:0030194	positive regulation of blood coagulation	3/43	23/18723	1.93527e-05	0.000805824	0.000517203	SERPINE1/THBS1/THBD	3
GO:1900048	BP	GO:1900048	positive regulation of hemostasis	3/43	23/18723	1.93527e-05	0.000805824	0.000517203	SERPINE1/THBS1/THBD	3
GO:0050818	BP	GO:0050818	regulation of coagulation	4/43	71/18723	2.0951e-05	0.000808621	0.000518999	SERPINE1/PLAU/THBS1/THBD	4
GO:0018108	BP	GO:0018108	peptidyl-tyrosine phosphorylation	7/43	375/18723	2.11653e-05	0.000808621	0.000518999	SHC1/NRP1/CLCF1/ITGA5/SOCS3/ICAM1/LIF	7
GO:0071560	BP	GO:0071560	cellular response to transforming growth factor beta stimulus	6/43	250/18723	2.15098e-05	0.000808621	0.000518999	COL3A1/LOX/COL1A2/LTBP2/THBS1/COL1A1	6
GO:0050820	BP	GO:0050820	positive regulation of coagulation	3/43	24/18723	2.2082e-05	0.000808621	0.000518999	SERPINE1/THBS1/THBD	3
GO:0018212	BP	GO:0018212	peptidyl-tyrosine modification	7/43	378/18723	2.22758e-05	0.000808621	0.000518999	SHC1/NRP1/CLCF1/ITGA5/SOCS3/ICAM1/LIF	7
GO:0050878	BP	GO:0050878	regulation of body fluid levels	7/43	379/18723	2.26565e-05	0.000808621	0.000518999	COL3A1/SERPINE1/PLAU/THBS1/RAB27A/PLAUR/THBD	7
GO:0071559	BP	GO:0071559	response to transforming growth factor beta	6/43	256/18723	2.45825e-05	0.000856958	0.000550023	COL3A1/LOX/COL1A2/LTBP2/THBS1/COL1A1	6
GO:0061045	BP	GO:0061045	negative regulation of wound healing	4/43	78/18723	3.0401e-05	0.00103571	0.00066475	SERPINE1/PLAU/THBS1/THBD	4
GO:0002366	BP	GO:0002366	leukocyte activation involved in immune response	6/43	275/18723	3.6723e-05	0.00122329	0.000785143	ZC3H12A/NFKBIZ/CLCF1/RAB27A/ICAM1/BCL3	6
GO:0043367	BP	GO:0043367	CD4-positive, alpha-beta T cell differentiation	4/43	83/18723	3.88401e-05	0.00126568	0.000812353	ZC3H12A/NFKBIZ/BCL3/RUNX1	4
GO:0002263	BP	GO:0002263	cell activation involved in immune response	6/43	279/18723	3.98069e-05	0.00126959	0.000814861	ZC3H12A/NFKBIZ/CLCF1/RAB27A/ICAM1/BCL3	6
GO:0007162	BP	GO:0007162	negative regulation of cell adhesion	6/43	303/18723	6.2971e-05	0.00189892	0.00121879	ZC3H12A/TGFBI/SERPINE1/THBS1/COL1A1/RUNX1	6
GO:1903035	BP	GO:1903035	negative regulation of response to wounding	4/43	94/18723	6.32851e-05	0.00189892	0.00121879	SERPINE1/PLAU/THBS1/THBD	4
GO:0002040	BP	GO:0002040	sprouting angiogenesis	5/43	185/18723	6.33396e-05	0.00189892	0.00121879	LOXL2/NRP1/ITGA5/THBS1/SRPX2	5
GO:2001237	BP	GO:2001237	negative regulation of extrinsic apoptotic signaling pathway	4/43	97/18723	7.15464e-05	0.0021029	0.00134971	SERPINE1/NRP1/THBS1/ICAM1	4
GO:0050731	BP	GO:0050731	positive regulation of peptidyl-tyrosine phosphorylation	5/43	193/18723	7.73953e-05	0.00223107	0.00143197	NRP1/CLCF1/ITGA5/ICAM1/LIF	5
GO:0035710	BP	GO:0035710	CD4-positive, alpha-beta T cell activation	4/43	102/18723	8.70236e-05	0.00242419	0.00155592	ZC3H12A/NFKBIZ/BCL3/RUNX1	4
GO:0007179	BP	GO:0007179	transforming growth factor beta receptor signaling pathway	5/43	198/18723	8.73289e-05	0.00242419	0.00155592	COL3A1/LOX/COL1A2/LTBP2/THBS1	5
GO:0007229	BP	GO:0007229	integrin-mediated signaling pathway	4/43	107/18723	0.000104805	0.0028564	0.00183333	COL3A1/NRP1/ITGA5/TIMP1	4
GO:0046632	BP	GO:0046632	alpha-beta T cell differentiation	4/43	112/18723	0.000125088	0.00334834	0.00214907	ZC3H12A/NFKBIZ/BCL3/RUNX1	4
GO:0010810	BP	GO:0010810	regulation of cell-substrate adhesion	5/43	221/18723	0.00014629	0.0038033	0.00244108	SERPINE1/NRP1/PLAU/THBS1/COL1A1	5
GO:0035987	BP	GO:0035987	endodermal cell differentiation	3/43	45/18723	0.000149696	0.0038033	0.00244108	LAMB1/COL5A1/ITGA5	3
GO:0085029	BP	GO:0085029	extracellular matrix assembly	3/43	45/18723	0.000149696	0.0038033	0.00244108	LOX/COL1A2/LAMB1	3
GO:2001233	BP	GO:2001233	regulation of apoptotic signaling pathway	6/43	356/18723	0.000152503	0.00381003	0.0024454	SERPINE1/NRP1/BDKRB2/THBS1/ICAM1/PLAUR	6
GO:0033628	BP	GO:0033628	regulation of cell adhesion mediated by integrin	3/43	48/18723	0.00018159	0.00446234	0.00286407	SERPINE1/PLAU/LIF	3
GO:1902041	BP	GO:1902041	regulation of extrinsic apoptotic signaling pathway via death domain receptors	3/43	49/18723	0.000193123	0.00466922	0.00299685	SERPINE1/THBS1/ICAM1	3
GO:0001952	BP	GO:0001952	regulation of cell-matrix adhesion	4/43	128/18723	0.000209216	0.00497802	0.00319505	SERPINE1/NRP1/PLAU/THBS1	4
GO:0032964	BP	GO:0032964	collagen biosynthetic process	3/43	51/18723	0.000217594	0.00501805	0.00322074	COL5A1/COL1A1/RUNX1	3
GO:0043370	BP	GO:0043370	regulation of CD4-positive, alpha-beta T cell differentiation	3/43	51/18723	0.000217594	0.00501805	0.00322074	ZC3H12A/NFKBIZ/RUNX1	3
GO:0042476	BP	GO:0042476	odontogenesis	4/43	130/18723	0.000222026	0.00504268	0.00323655	COL1A2/SERPINE1/LAMB1/COL1A1	4
GO:0010595	BP	GO:0010595	positive regulation of endothelial cell migration	4/43	133/18723	0.000242288	0.00542073	0.0034792	ZC3H12A/NRP1/THBS1/SRPX2	4
GO:0061041	BP	GO:0061041	regulation of wound healing	4/43	134/18723	0.000249328	0.00549621	0.00352764	SERPINE1/PLAU/THBS1/THBD	4
GO:0001706	BP	GO:0001706	endoderm formation	3/43	54/18723	0.000257929	0.00560342	0.00359645	LAMB1/COL5A1/ITGA5	3
GO:0010951	BP	GO:0010951	negative regulation of endopeptidase activity	5/43	252/18723	0.000269115	0.0057629	0.00369881	COL6A3/SERPINE1/THBS1/PLAUR/TIMP1	5
GO:0043589	BP	GO:0043589	skin morphogenesis	2/43	11/18723	0.000279669	0.00590457	0.00378974	COL1A2/COL1A1	2
GO:0010466	BP	GO:0010466	negative regulation of peptidase activity	5/43	262/18723	0.000321932	0.00661455	0.00424543	COL6A3/SERPINE1/THBS1/PLAUR/TIMP1	5
GO:0046718	BP	GO:0046718	viral entry into host cell	4/43	144/18723	0.000328063	0.00661455	0.00424543	NRP1/ITGA5/ANPEP/ICAM1	4
GO:0032908	BP	GO:0032908	regulation of transforming growth factor beta1 production	2/43	12/18723	0.000335114	0.00661455	0.00424543	LUM/THBS1	2
GO:0090303	BP	GO:0090303	positive regulation of wound healing	3/43	59/18723	0.000335361	0.00661455	0.00424543	SERPINE1/THBS1/THBD	3
GO:2000351	BP	GO:2000351	regulation of endothelial cell apoptotic process	3/43	59/18723	0.000335361	0.00661455	0.00424543	SERPINE1/THBS1/ICAM1	3
GO:0032102	BP	GO:0032102	negative regulation of response to external stimulus	6/43	420/18723	0.000371198	0.00722632	0.00463808	SERPINE1/NRP1/PLAU/THBS1/SOCS3/THBD	6
GO:0044409	BP	GO:0044409	entry into host	4/43	151/18723	0.000392841	0.00722932	0.00464	NRP1/ITGA5/ANPEP/ICAM1	4
GO:2001236	BP	GO:2001236	regulation of extrinsic apoptotic signaling pathway	4/43	151/18723	0.000392841	0.00722932	0.00464	SERPINE1/NRP1/THBS1/ICAM1	4
GO:0032905	BP	GO:0032905	transforming growth factor beta1 production	2/43	13/18723	0.000395466	0.00722932	0.00464	LUM/THBS1	2
GO:0048711	BP	GO:0048711	positive regulation of astrocyte differentiation	2/43	13/18723	0.000395466	0.00722932	0.00464	CLCF1/LIF	2
GO:0060707	BP	GO:0060707	trophoblast giant cell differentiation	2/43	13/18723	0.000395466	0.00722932	0.00464	SOCS3/LIF	2
GO:0043542	BP	GO:0043542	endothelial cell migration	5/43	279/18723	0.000429357	0.00775429	0.00497695	ZC3H12A/LOXL2/NRP1/THBS1/SRPX2	5
GO:0046631	BP	GO:0046631	alpha-beta T cell activation	4/43	156/18723	0.000444387	0.00777913	0.00499289	ZC3H12A/NFKBIZ/BCL3/RUNX1	4
GO:0070613	BP	GO:0070613	regulation of protein processing	3/43	65/18723	0.000446301	0.00777913	0.00499289	SERPINE1/THBS1/RUNX1	3
GO:0072577	BP	GO:0072577	endothelial cell apoptotic process	3/43	65/18723	0.000446301	0.00777913	0.00499289	SERPINE1/THBS1/ICAM1	3
GO:0045785	BP	GO:0045785	positive regulation of cell adhesion	6/43	437/18723	0.00045819	0.00784769	0.00503689	NFKBIZ/NRP1/ICAM1/PLAUR/RUNX1/LIF	6
GO:0018158	BP	GO:0018158	protein oxidation	2/43	14/18723	0.000460705	0.00784769	0.00503689	LOX/LOXL2	2
GO:0042093	BP	GO:0042093	T-helper cell differentiation	3/43	66/18723	0.000466807	0.0078623	0.00504627	ZC3H12A/NFKBIZ/BCL3	3
GO:1903317	BP	GO:1903317	regulation of protein maturation	3/43	67/18723	0.000487909	0.0080371	0.00515846	SERPINE1/THBS1/RUNX1	3
GO:2000514	BP	GO:2000514	regulation of CD4-positive, alpha-beta T cell activation	3/43	67/18723	0.000487909	0.0080371	0.00515846	ZC3H12A/NFKBIZ/RUNX1	3
GO:0002294	BP	GO:0002294	CD4-positive, alpha-beta T cell differentiation involved in immune response	3/43	68/18723	0.000509614	0.00807955	0.00518571	ZC3H12A/NFKBIZ/BCL3	3
GO:0010812	BP	GO:0010812	negative regulation of cell-substrate adhesion	3/43	68/18723	0.000509614	0.00807955	0.00518571	SERPINE1/THBS1/COL1A1	3
GO:0046637	BP	GO:0046637	regulation of alpha-beta T cell differentiation	3/43	68/18723	0.000509614	0.00807955	0.00518571	ZC3H12A/NFKBIZ/RUNX1	3
GO:0044403	BP	GO:0044403	biological process involved in symbiotic interaction	5/43	290/18723	0.000512046	0.00807955	0.00518571	ZC3H12A/NRP1/ITGA5/ANPEP/ICAM1	5
GO:0002287	BP	GO:0002287	alpha-beta T cell activation involved in immune response	3/43	69/18723	0.000531928	0.0082202	0.00527598	ZC3H12A/NFKBIZ/BCL3	3
GO:0002293	BP	GO:0002293	alpha-beta T cell differentiation involved in immune response	3/43	69/18723	0.000531928	0.0082202	0.00527598	ZC3H12A/NFKBIZ/BCL3	3
GO:1903034	BP	GO:1903034	regulation of response to wounding	4/43	167/18723	0.000574528	0.00878793	0.00564037	SERPINE1/PLAU/THBS1/THBD	4
GO:1903036	BP	GO:1903036	positive regulation of response to wounding	3/43	72/18723	0.000602599	0.0091242	0.0058562	SERPINE1/THBS1/THBD	3
GO:0007259	BP	GO:0007259	receptor signaling pathway via JAK-STAT	4/43	170/18723	0.000614267	0.00920786	0.00590989	CLCF1/SOCS3/BCL3/LIF	4
GO:0010469	BP	GO:0010469	regulation of signaling receptor activity	4/43	173/18723	0.000655922	0.00973492	0.00624817	SHC1/SERPINE1/NRP1/PLAU	4
GO:0002292	BP	GO:0002292	T cell differentiation involved in immune response	3/43	75/18723	0.000679009	0.00995078	0.00638672	ZC3H12A/NFKBIZ/BCL3	3
GO:0052126	BP	GO:0052126	movement in host environment	4/43	175/18723	0.000684782	0.00995078	0.00638672	NRP1/ITGA5/ANPEP/ICAM1	4
GO:0010634	BP	GO:0010634	positive regulation of epithelial cell migration	4/43	176/18723	0.000699545	0.00995078	0.00638672	ZC3H12A/NRP1/THBS1/SRPX2	4
GO:0043536	BP	GO:0043536	positive regulation of blood vessel endothelial cell migration	3/43	76/18723	0.000705786	0.00995078	0.00638672	NRP1/THBS1/SRPX2	3
GO:2000379	BP	GO:2000379	positive regulation of reactive oxygen species metabolic process	3/43	76/18723	0.000705786	0.00995078	0.00638672	ZC3H12A/THBS1/RAB27A	3
GO:0001667	BP	GO:0001667	ameboidal-type cell migration	6/43	475/18723	0.000710296	0.00995078	0.00638672	ZC3H12A/LOXL2/NRP1/THBS1/TIMP1/SRPX2	6
GO:0007492	BP	GO:0007492	endoderm development	3/43	77/18723	0.000733227	0.0101769	0.00653187	LAMB1/COL5A1/ITGA5	3
GO:0043410	BP	GO:0043410	positive regulation of MAPK cascade	6/43	480/18723	0.000750194	0.0103042	0.00661353	ZC3H12A/SHC1/NRP1/THBS1/ICAM1/LIF	6
GO:0090049	BP	GO:0090049	regulation of cell migration involved in sprouting angiogenesis	3/43	78/18723	0.00076134	0.0103042	0.00661353	NRP1/THBS1/SRPX2	3
GO:0019058	BP	GO:0019058	viral life cycle	5/43	317/18723	0.00076575	0.0103042	0.00661353	ZC3H12A/NRP1/ITGA5/ANPEP/ICAM1	5
GO:0097709	BP	GO:0097709	connective tissue replacement	2/43	18/18723	0.000770087	0.0103042	0.00661353	RUNX1/TIMP1	2
GO:0097696	BP	GO:0097696	receptor signaling pathway via STAT	4/43	181/18723	0.000776764	0.0103042	0.00661353	CLCF1/SOCS3/BCL3/LIF	4
GO:0042110	BP	GO:0042110	T cell activation	6/43	487/18723	0.000808953	0.010637	0.00682717	ZC3H12A/NFKBIZ/RAB27A/ICAM1/BCL3/RUNX1	6
GO:0035313	BP	GO:0035313	wound healing, spreading of epidermal cells	2/43	19/18723	0.000859431	0.0111059	0.00712813	COL5A1/ITGA5	2
GO:2000319	BP	GO:2000319	regulation of T-helper 17 cell differentiation	2/43	19/18723	0.000859431	0.0111059	0.00712813	ZC3H12A/NFKBIZ	2
GO:0008625	BP	GO:0008625	extrinsic apoptotic signaling pathway via death domain receptors	3/43	82/18723	0.000880637	0.0112827	0.00724158	SERPINE1/THBS1/ICAM1	3
GO:0042509	BP	GO:0042509	regulation of tyrosine phosphorylation of STAT protein	3/43	85/18723	0.000977475	0.0124173	0.00796978	CLCF1/SOCS3/LIF	3
GO:0007565	BP	GO:0007565	female pregnancy	4/43	193/18723	0.000986421	0.0124256	0.00797513	FOSL1/THBD/LIF/TIMP1	4
GO:0048545	BP	GO:0048545	response to steroid hormone	5/43	339/18723	0.00103406	0.0129171	0.00829058	LOX/FOSL1/THBS1/COL1A1/ICAM1	5
GO:0007260	BP	GO:0007260	tyrosine phosphorylation of STAT protein	3/43	88/18723	0.00108082	0.0133896	0.00859388	CLCF1/SOCS3/LIF	3
GO:0014910	BP	GO:0014910	regulation of smooth muscle cell migration	3/43	89/18723	0.00111674	0.0137212	0.00880671	SERPINE1/NRP1/PLAU	3
GO:0070482	BP	GO:0070482	response to oxygen levels	5/43	347/18723	0.00114715	0.0138618	0.00889695	LOXL2/PLAU/THBS1/COL1A1/ICAM1	5
GO:0043371	BP	GO:0043371	negative regulation of CD4-positive, alpha-beta T cell differentiation	2/43	22/18723	0.00115592	0.0138618	0.00889695	ZC3H12A/RUNX1	2
GO:1900120	BP	GO:1900120	regulation of receptor binding	2/43	22/18723	0.00115592	0.0138618	0.00889695	LOX/NRP1	2
GO:0051701	BP	GO:0051701	biological process involved in interaction with host	4/43	203/18723	0.00118928	0.0140676	0.00902902	NRP1/ITGA5/ANPEP/ICAM1	4
GO:0002449	BP	GO:0002449	lymphocyte mediated immunity	5/43	350/18723	0.00119185	0.0140676	0.00902902	CFI/CLCF1/RAB27A/ICAM1/BCL3	5
GO:0045861	BP	GO:0045861	negative regulation of proteolysis	5/43	351/18723	0.00120703	0.0141355	0.0090726	COL6A3/SERPINE1/THBS1/PLAUR/TIMP1	5
GO:0071636	BP	GO:0071636	positive regulation of transforming growth factor beta production	2/43	23/18723	0.00126417	0.0145232	0.00932144	LUM/THBS1	2
GO:0051591	BP	GO:0051591	response to cAMP	3/43	93/18723	0.00126795	0.0145232	0.00932144	FOSL1/COL1A1/THBD	3
GO:0007178	BP	GO:0007178	transmembrane receptor protein serine/threonine kinase signaling pathway	5/43	355/18723	0.00126921	0.0145232	0.00932144	COL3A1/LOX/COL1A2/LTBP2/THBS1	5
GO:0010631	BP	GO:0010631	epithelial cell migration	5/43	357/18723	0.00130117	0.0147382	0.00945946	ZC3H12A/LOXL2/NRP1/THBS1/SRPX2	5
GO:0002042	BP	GO:0002042	cell migration involved in sprouting angiogenesis	3/43	94/18723	0.00130766	0.0147382	0.00945946	NRP1/THBS1/SRPX2	3
GO:0090132	BP	GO:0090132	epithelium migration	5/43	360/18723	0.00135023	0.0151044	0.00969447	ZC3H12A/LOXL2/NRP1/THBS1/SRPX2	5
GO:1904035	BP	GO:1904035	regulation of epithelial cell apoptotic process	3/43	96/18723	0.00138942	0.0154278	0.00990202	SERPINE1/THBS1/ICAM1	3
GO:0051098	BP	GO:0051098	regulation of binding	5/43	363/18723	0.00140064	0.015438	0.00990857	LOX/NRP1/PLAUR/BCL3/LIF	5
GO:0014909	BP	GO:0014909	smooth muscle cell migration	3/43	97/18723	0.00143148	0.0155876	0.0100046	SERPINE1/NRP1/PLAU	3
GO:0090130	BP	GO:0090130	tissue migration	5/43	365/18723	0.00143502	0.0155876	0.0100046	ZC3H12A/LOXL2/NRP1/THBS1/SRPX2	5
GO:1903706	BP	GO:1903706	regulation of hemopoiesis	5/43	367/18723	0.00147002	0.015778	0.0101268	ZC3H12A/NFKBIZ/LOX/RUNX1/LIF	5
GO:0009612	BP	GO:0009612	response to mechanical stimulus	4/43	216/18723	0.00149464	0.015778	0.0101268	COL3A1/FOSL1/THBS1/COL1A1	4
GO:0060706	BP	GO:0060706	cell differentiation involved in embryonic placenta development	2/43	25/18723	0.00149465	0.015778	0.0101268	SOCS3/LIF	2
GO:2000316	BP	GO:2000316	regulation of T-helper 17 type immune response	2/43	25/18723	0.00149465	0.015778	0.0101268	ZC3H12A/NFKBIZ	2
GO:0097191	BP	GO:0097191	extrinsic apoptotic signaling pathway	4/43	219/18723	0.00157219	0.0164805	0.0105777	SERPINE1/NRP1/THBS1/ICAM1	4
GO:0030098	BP	GO:0030098	lymphocyte differentiation	5/43	374/18723	0.00159749	0.0165267	0.0106074	ZC3H12A/NFKBIZ/CLCF1/BCL3/RUNX1	5
GO:0044706	BP	GO:0044706	multi-multicellular organism process	4/43	220/18723	0.00159865	0.0165267	0.0106074	FOSL1/THBD/LIF/TIMP1	4
GO:0046639	BP	GO:0046639	negative regulation of alpha-beta T cell differentiation	2/43	26/18723	0.00161685	0.0166004	0.0106546	ZC3H12A/RUNX1	2
GO:0051346	BP	GO:0051346	negative regulation of hydrolase activity	5/43	379/18723	0.00169342	0.0172253	0.0110557	COL6A3/SERPINE1/THBS1/PLAUR/TIMP1	5
GO:0046425	BP	GO:0046425	regulation of receptor signaling pathway via JAK-STAT	3/43	103/18723	0.0017007	0.0172253	0.0110557	SOCS3/BCL3/LIF	3
GO:0016485	BP	GO:0016485	protein processing	4/43	225/18723	0.00173564	0.0172427	0.0110669	SERPINE1/PLAU/THBS1/RUNX1	4
GO:0001958	BP	GO:0001958	endochondral ossification	2/43	27/18723	0.00174366	0.0172427	0.0110669	COL13A1/COL1A1	2
GO:0036075	BP	GO:0036075	replacement ossification	2/43	27/18723	0.00174366	0.0172427	0.0110669	COL13A1/COL1A1	2
GO:0046634	BP	GO:0046634	regulation of alpha-beta T cell activation	3/43	104/18723	0.00174842	0.0172427	0.0110669	ZC3H12A/NFKBIZ/RUNX1	3
GO:0002062	BP	GO:0002062	chondrocyte differentiation	3/43	106/18723	0.00184638	0.0179006	0.0114891	TGFBI/LOXL2/RUNX1	3
GO:0019882	BP	GO:0019882	antigen processing and presentation	3/43	106/18723	0.00184638	0.0179006	0.0114891	THBS1/RAB27A/ICAM1	3
GO:0071356	BP	GO:0071356	cellular response to tumor necrosis factor	4/43	229/18723	0.00185096	0.0179006	0.0114891	ZC3H12A/THBS1/COL1A1/ICAM1	4
GO:0046426	BP	GO:0046426	negative regulation of receptor signaling pathway via JAK-STAT	2/43	28/18723	0.00187505	0.0180173	0.0115641	SOCS3/BCL3	2
GO:0010594	BP	GO:0010594	regulation of endothelial cell migration	4/43	232/18723	0.00194087	0.0184142	0.0118188	ZC3H12A/NRP1/THBS1/SRPX2	4
GO:0040013	BP	GO:0040013	negative regulation of locomotion	5/43	391/18723	0.00194092	0.0184142	0.0118188	COL3A1/SERPINE1/NRP1/THBS1/TIMP1	5
GO:0010955	BP	GO:0010955	negative regulation of protein processing	2/43	29/18723	0.00201101	0.0187237	0.0120174	SERPINE1/THBS1	2
GO:0072539	BP	GO:0072539	T-helper 17 cell differentiation	2/43	29/18723	0.00201101	0.0187237	0.0120174	ZC3H12A/NFKBIZ	2
GO:1903318	BP	GO:1903318	negative regulation of protein maturation	2/43	29/18723	0.00201101	0.0187237	0.0120174	SERPINE1/THBS1	2
GO:0014812	BP	GO:0014812	muscle cell migration	3/43	110/18723	0.00205243	0.0189913	0.0121892	SERPINE1/NRP1/PLAU	3
GO:0060674	BP	GO:0060674	placenta blood vessel development	2/43	30/18723	0.00215152	0.0197861	0.0126993	FOSL1/SOCS3	2
GO:1904892	BP	GO:1904892	regulation of receptor signaling pathway via STAT	3/43	114/18723	0.00227228	0.0207382	0.0133104	SOCS3/BCL3/LIF	3
GO:0048710	BP	GO:0048710	regulation of astrocyte differentiation	2/43	31/18723	0.00229656	0.0207382	0.0133104	CLCF1/LIF	2
GO:1902042	BP	GO:1902042	negative regulation of extrinsic apoptotic signaling pathway via death domain receptors	2/43	31/18723	0.00229656	0.0207382	0.0133104	SERPINE1/ICAM1	2
GO:0001503	BP	GO:0001503	ossification	5/43	408/18723	0.00233576	0.0209659	0.0134566	LOX/COL1A2/COL13A1/COL1A1/RUNX1	5
GO:0043200	BP	GO:0043200	response to amino acid	3/43	116/18723	0.00238747	0.0212948	0.0136677	COL1A2/COL1A1/ICAM1	3
GO:0031668	BP	GO:0031668	cellular response to extracellular stimulus	4/43	246/18723	0.00240081	0.0212948	0.0136677	ZC3H12A/FOSL1/COL1A1/ICAM1	4
GO:0035767	BP	GO:0035767	endothelial cell chemotaxis	2/43	32/18723	0.0024461	0.0214427	0.0137626	NRP1/THBS1	2
GO:2000515	BP	GO:2000515	negative regulation of CD4-positive, alpha-beta T cell activation	2/43	32/18723	0.0024461	0.0214427	0.0137626	ZC3H12A/RUNX1	2
GO:0043434	BP	GO:0043434	response to peptide hormone	5/43	414/18723	0.00248821	0.0216606	0.0139024	SHC1/COL1A1/SOCS3/ICAM1/TIMP1	5
GO:0051101	BP	GO:0051101	regulation of DNA binding	3/43	118/18723	0.00250623	0.0216606	0.0139024	PLAUR/BCL3/LIF	3
GO:0016032	BP	GO:0016032	viral process	5/43	415/18723	0.0025143	0.0216606	0.0139024	ZC3H12A/NRP1/ITGA5/ANPEP/ICAM1	5
GO:0034612	BP	GO:0034612	response to tumor necrosis factor	4/43	253/18723	0.00265681	0.0227575	0.0146065	ZC3H12A/THBS1/COL1A1/ICAM1	4
GO:0001704	BP	GO:0001704	formation of primary germ layer	3/43	121/18723	0.00269113	0.022791	0.014628	LAMB1/COL5A1/ITGA5	3
GO:1904019	BP	GO:1904019	epithelial cell apoptotic process	3/43	121/18723	0.00269113	0.022791	0.014628	SERPINE1/THBS1/ICAM1	3
GO:0044319	BP	GO:0044319	wound healing, spreading of cells	2/43	34/18723	0.00275862	0.0228463	0.0146635	COL5A1/ITGA5	2
GO:0090505	BP	GO:0090505	epiboly involved in wound healing	2/43	34/18723	0.00275862	0.0228463	0.0146635	COL5A1/ITGA5	2
GO:1904893	BP	GO:1904893	negative regulation of receptor signaling pathway via STAT	2/43	34/18723	0.00275862	0.0228463	0.0146635	SOCS3/BCL3	2
GO:2000352	BP	GO:2000352	negative regulation of endothelial cell apoptotic process	2/43	34/18723	0.00275862	0.0228463	0.0146635	SERPINE1/ICAM1	2
GO:0030217	BP	GO:0030217	T cell differentiation	4/43	257/18723	0.00281124	0.0230561	0.0147981	ZC3H12A/NFKBIZ/BCL3/RUNX1	4
GO:1903131	BP	GO:1903131	mononuclear cell differentiation	5/43	426/18723	0.00281472	0.0230561	0.0147981	ZC3H12A/NFKBIZ/CLCF1/BCL3/RUNX1	5
GO:0032103	BP	GO:0032103	positive regulation of response to external stimulus	5/43	427/18723	0.00284327	0.0231634	0.014867	NFKBIZ/SERPINE1/NRP1/THBS1/THBD	5
GO:0018149	BP	GO:0018149	peptide cross-linking	2/43	35/18723	0.00292156	0.0234194	0.0150313	COL3A1/THBS1	2
GO:0090050	BP	GO:0090050	positive regulation of cell migration involved in sprouting angiogenesis	2/43	35/18723	0.00292156	0.0234194	0.0150313	NRP1/SRPX2	2
GO:0090504	BP	GO:0090504	epiboly	2/43	35/18723	0.00292156	0.0234194	0.0150313	COL5A1/ITGA5	2
GO:0052548	BP	GO:0052548	regulation of endopeptidase activity	5/43	432/18723	0.00298918	0.0238339	0.0152974	COL6A3/SERPINE1/THBS1/PLAUR/TIMP1	5
GO:0043588	BP	GO:0043588	skin development	4/43	263/18723	0.00305427	0.0242241	0.0155478	COL3A1/COL1A2/COL5A1/COL1A1	4
GO:0002443	BP	GO:0002443	leukocyte mediated immunity	5/43	440/18723	0.00323384	0.0255133	0.0163752	CFI/CLCF1/RAB27A/ICAM1/BCL3	5
GO:0032570	BP	GO:0032570	response to progesterone	2/43	37/18723	0.00326069	0.0255904	0.0164247	FOSL1/THBS1	2
GO:0046683	BP	GO:0046683	response to organophosphorus	3/43	131/18723	0.00336758	0.0262917	0.0168748	FOSL1/COL1A1/THBD	3
GO:0072538	BP	GO:0072538	T-helper 17 type immune response	2/43	38/18723	0.00343684	0.0266209	0.0170861	ZC3H12A/NFKBIZ	2
GO:0051962	BP	GO:0051962	positive regulation of nervous system development	4/43	272/18723	0.00344526	0.0266209	0.0170861	NRP1/CLCF1/LIF/SRPX2	4
GO:0022407	BP	GO:0022407	regulation of cell-cell adhesion	5/43	448/18723	0.0034927	0.026849	0.0172325	ZC3H12A/NFKBIZ/ICAM1/PLAUR/RUNX1	5
GO:0045622	BP	GO:0045622	regulation of T-helper cell differentiation	2/43	39/18723	0.00361735	0.0276654	0.0177565	ZC3H12A/NFKBIZ	2
GO:0001101	BP	GO:0001101	response to acid chemical	3/43	135/18723	0.00366474	0.0277446	0.0178074	COL1A2/COL1A1/ICAM1	3
GO:0002687	BP	GO:0002687	positive regulation of leukocyte migration	3/43	135/18723	0.00366474	0.0277446	0.0178074	SERPINE1/THBS1/ICAM1	3
GO:0009314	BP	GO:0009314	response to radiation	5/43	456/18723	0.00376622	0.0282714	0.0181455	COL3A1/ICAM1/BCL3/THBD/TIMP1	5
GO:1902105	BP	GO:1902105	regulation of leukocyte differentiation	4/43	279/18723	0.00377204	0.0282714	0.0181455	ZC3H12A/NFKBIZ/RUNX1/LIF	4
GO:0007266	BP	GO:0007266	Rho protein signal transduction	3/43	137/18723	0.00381914	0.028482	0.0182807	COL3A1/COL1A2/NRP1	3
GO:0052547	BP	GO:0052547	regulation of peptidase activity	5/43	461/18723	0.00394482	0.0292737	0.0187888	COL6A3/SERPINE1/THBS1/PLAUR/TIMP1	5
GO:0001953	BP	GO:0001953	negative regulation of cell-matrix adhesion	2/43	41/18723	0.00399139	0.0293289	0.0188242	SERPINE1/THBS1	2
GO:0071634	BP	GO:0071634	regulation of transforming growth factor beta production	2/43	41/18723	0.00399139	0.0293289	0.0188242	LUM/THBS1	2
GO:0022409	BP	GO:0022409	positive regulation of cell-cell adhesion	4/43	284/18723	0.00401797	0.0293802	0.0188571	NFKBIZ/ICAM1/PLAUR/RUNX1	4
GO:0050921	BP	GO:0050921	positive regulation of chemotaxis	3/43	141/18723	0.00413975	0.029872	0.0191728	SERPINE1/NRP1/THBS1	3
GO:0001819	BP	GO:0001819	positive regulation of cytokine production	5/43	467/18723	0.0041671	0.029872	0.0191728	SERPINE1/LUM/THBS1/BCL3/RUNX1	5
GO:0030574	BP	GO:0030574	collagen catabolic process	2/43	42/18723	0.00418488	0.029872	0.0191728	ADAMTS14/MMP19	2
GO:0045687	BP	GO:0045687	positive regulation of glial cell differentiation	2/43	42/18723	0.00418488	0.029872	0.0191728	CLCF1/LIF	2
GO:0046688	BP	GO:0046688	response to copper ion	2/43	42/18723	0.00418488	0.029872	0.0191728	LOXL2/ICAM1	2
GO:0034504	BP	GO:0034504	protein localization to nucleus	4/43	290/18723	0.00432721	0.0307416	0.0197309	ZC3H12A/COL1A1/BCL3/LIF	4
GO:0046636	BP	GO:0046636	negative regulation of alpha-beta T cell activation	2/43	43/18723	0.00438264	0.0307551	0.0197396	ZC3H12A/RUNX1	2
GO:0071604	BP	GO:0071604	transforming growth factor beta production	2/43	43/18723	0.00438264	0.0307551	0.0197396	LUM/THBS1	2
GO:0001890	BP	GO:0001890	placenta development	3/43	144/18723	0.00439065	0.0307551	0.0197396	FOSL1/SOCS3/LIF	3
GO:0010632	BP	GO:0010632	regulation of epithelial cell migration	4/43	292/18723	0.00443377	0.0309126	0.0198407	ZC3H12A/NRP1/THBS1/SRPX2	4
GO:0051604	BP	GO:0051604	protein maturation	4/43	294/18723	0.00454209	0.0315201	0.0202306	SERPINE1/PLAU/THBS1/RUNX1	4
GO:0045580	BP	GO:0045580	regulation of T cell differentiation	3/43	146/18723	0.00456295	0.0315201	0.0202306	ZC3H12A/NFKBIZ/RUNX1	3
GO:0014074	BP	GO:0014074	response to purine-containing compound	3/43	148/18723	0.00473931	0.0325882	0.0209161	FOSL1/COL1A1/THBD	3
GO:0043535	BP	GO:0043535	regulation of blood vessel endothelial cell migration	3/43	151/18723	0.00501151	0.0343025	0.0220164	NRP1/THBS1/SRPX2	3
GO:0045581	BP	GO:0045581	negative regulation of T cell differentiation	2/43	47/18723	0.00521617	0.0355411	0.0228114	ZC3H12A/RUNX1	2
GO:0001666	BP	GO:0001666	response to hypoxia	4/43	307/18723	0.00529012	0.0358819	0.0230301	LOXL2/PLAU/THBS1/ICAM1	4
GO:0070372	BP	GO:0070372	regulation of ERK1 and ERK2 cascade	4/43	309/18723	0.00541211	0.0365439	0.023455	SHC1/NRP1/ICAM1/LIF	4
GO:0060326	BP	GO:0060326	cell chemotaxis	4/43	310/18723	0.0054738	0.0367947	0.023616	LOX/SERPINE1/NRP1/THBS1	4
GO:1902107	BP	GO:1902107	positive regulation of leukocyte differentiation	3/43	157/18723	0.00558385	0.0370363	0.023771	NFKBIZ/RUNX1/LIF	3
GO:1903708	BP	GO:1903708	positive regulation of hemopoiesis	3/43	157/18723	0.00558385	0.0370363	0.023771	NFKBIZ/RUNX1/LIF	3
GO:2000377	BP	GO:2000377	regulation of reactive oxygen species metabolic process	3/43	157/18723	0.00558385	0.0370363	0.023771	ZC3H12A/THBS1/RAB27A	3
GO:0046638	BP	GO:0046638	positive regulation of alpha-beta T cell differentiation	2/43	50/18723	0.00588533	0.0386935	0.0248347	NFKBIZ/RUNX1	2
GO:1904036	BP	GO:1904036	negative regulation of epithelial cell apoptotic process	2/43	50/18723	0.00588533	0.0386935	0.0248347	SERPINE1/ICAM1	2
GO:0071496	BP	GO:0071496	cellular response to external stimulus	4/43	320/18723	0.00611691	0.0400404	0.0256992	ZC3H12A/FOSL1/COL1A1/ICAM1	4
GO:0036293	BP	GO:0036293	response to decreased oxygen levels	4/43	322/18723	0.00625132	0.0407423	0.0261497	LOXL2/PLAU/THBS1/ICAM1	4
GO:0010718	BP	GO:0010718	positive regulation of epithelial to mesenchymal transition	2/43	52/18723	0.00635211	0.04122	0.0264563	LOXL2/COL1A1	2
GO:0007566	BP	GO:0007566	embryo implantation	2/43	53/18723	0.00659165	0.04259	0.0273356	LIF/TIMP1	2
GO:0031960	BP	GO:0031960	response to corticosteroid	3/43	167/18723	0.00662212	0.0426033	0.0273441	FOSL1/COL1A1/ICAM1	3
GO:0002822	BP	GO:0002822	regulation of adaptive immune response based on somatic recombination of immune receptors built from immunoglobulin superfamily domains	3/43	168/18723	0.00673184	0.0431241	0.0276784	ZC3H12A/NFKBIZ/CLCF1	3
GO:0070371	BP	GO:0070371	ERK1 and ERK2 cascade	4/43	330/18723	0.0068087	0.043279	0.0277778	SHC1/NRP1/ICAM1/LIF	4
GO:0060350	BP	GO:0060350	endochondral bone morphogenesis	2/43	54/18723	0.00683525	0.043279	0.0277778	COL13A1/COL1A1	2
GO:0031214	BP	GO:0031214	biomineral tissue development	3/43	169/18723	0.00684264	0.043279	0.0277778	LOX/COL1A2/COL1A1	3
GO:0110148	BP	GO:0110148	biomineralization	3/43	171/18723	0.00706751	0.0444238	0.0285126	LOX/COL1A2/COL1A1	3
GO:0045620	BP	GO:0045620	negative regulation of lymphocyte differentiation	2/43	55/18723	0.00708291	0.0444238	0.0285126	ZC3H12A/RUNX1	2
GO:1903037	BP	GO:1903037	regulation of leukocyte cell-cell adhesion	4/43	336/18723	0.00724779	0.0452685	0.0290547	ZC3H12A/NFKBIZ/ICAM1/RUNX1	4
GO:0048008	BP	GO:0048008	platelet-derived growth factor receptor signaling pathway	2/43	56/18723	0.0073346	0.0456206	0.0292807	LOX/NRP1	2
GO:0045619	BP	GO:0045619	regulation of lymphocyte differentiation	3/43	174/18723	0.00741299	0.0459174	0.0294713	ZC3H12A/NFKBIZ/RUNX1	3
GO:0002697	BP	GO:0002697	regulation of immune effector process	4/43	339/18723	0.00747422	0.0459174	0.0294713	ZC3H12A/NFKBIZ/CLCF1/ICAM1	4
GO:0007568	BP	GO:0007568	aging	4/43	339/18723	0.00747422	0.0459174	0.0294713	SERPINE1/LOXL2/ICAM1/TIMP1	4
GO:0048771	BP	GO:0048771	tissue remodeling	3/43	175/18723	0.00753034	0.0460734	0.0295713	RUNX1/LIF/TIMP1	3
GO:0002011	BP	GO:0002011	morphogenesis of an epithelial sheet	2/43	57/18723	0.0075903	0.0462514	0.0296856	COL5A1/ITGA5	2
GO:0043534	BP	GO:0043534	blood vessel endothelial cell migration	3/43	176/18723	0.00764879	0.0464192	0.0297933	NRP1/THBS1/SRPX2	3
GO:0032496	BP	GO:0032496	response to lipopolysaccharide	4/43	343/18723	0.00778335	0.0470454	0.0301952	ZC3H12A/SERPINE1/ICAM1/THBD	4
GO:0002763	BP	GO:0002763	positive regulation of myeloid leukocyte differentiation	2/43	58/18723	0.00784999	0.0471402	0.030256	RUNX1/LIF	2
GO:0030336	BP	GO:0030336	negative regulation of cell migration	4/43	344/18723	0.00786194	0.0471402	0.030256	COL3A1/SERPINE1/THBS1/TIMP1	4
GO:0048010	BP	GO:0048010	vascular endothelial growth factor receptor signaling pathway	2/43	59/18723	0.00811366	0.0484557	0.0311004	NRP1/ITGA5	2
GO:0032640	BP	GO:0032640	tumor necrosis factor production	3/43	181/18723	0.00825765	0.0489258	0.0314021	ZC3H12A/THBS1/BCL3	3
GO:0032680	BP	GO:0032680	regulation of tumor necrosis factor production	3/43	181/18723	0.00825765	0.0489258	0.0314021	ZC3H12A/THBS1/BCL3	3
GO:1903670	BP	GO:1903670	regulation of sprouting angiogenesis	2/43	60/18723	0.00838129	0.0494628	0.0317468	ITGA5/THBS1	2
GO:0062023	CC	GO:0062023	collagen-containing extracellular matrix	17/44	425/19550	1.57867e-17	1.87862e-15	1.41249e-15	COL3A1/COL6A3/TGFBI/COL1A2/SERPINE1/LAMB1/LOXL2/COL5A1/COL13A1/LUM/LTBP2/THBS1/COL1A1/ICAM1/COL6A2/TIMP1/SRPX2	17
GO:0005581	CC	GO:0005581	collagen trimer	9/44	87/19550	2.79369e-13	1.66225e-11	1.24981e-11	COL3A1/COL6A3/LOX/COL1A2/COL5A1/COL13A1/LUM/COL1A1/COL6A2	9
GO:0005788	CC	GO:0005788	endoplasmic reticulum lumen	12/44	313/19550	3.06678e-12	1.21649e-10	9.14653e-11	COL3A1/COL6A3/GPX8/COL1A2/LAMB1/COL5A1/COL13A1/THBS1/COL1A1/PLAUR/COL6A2/TIMP1	12
GO:0005583	CC	GO:0005583	fibrillar collagen trimer	5/44	12/19550	3.57412e-11	8.50639e-10	6.39579e-10	COL3A1/COL1A2/COL5A1/LUM/COL1A1	5
GO:0098643	CC	GO:0098643	banded collagen fibril	5/44	12/19550	3.57412e-11	8.50639e-10	6.39579e-10	COL3A1/COL1A2/COL5A1/LUM/COL1A1	5
GO:0098644	CC	GO:0098644	complex of collagen trimers	5/44	21/19550	9.04653e-10	1.79423e-08	1.34904e-08	COL3A1/COL1A2/COL5A1/LUM/COL1A1	5
GO:0005604	CC	GO:0005604	basement membrane	5/44	96/19550	2.3986e-06	4.07761e-05	3.06587e-05	TGFBI/LAMB1/LOXL2/COL5A1/TIMP1	5
GO:0005925	CC	GO:0005925	focal adhesion	6/44	418/19550	0.000327098	0.00472533	0.00355288	FBLIM1/NRP1/PLAU/ITGA5/ICAM1/PLAUR	6
GO:0030055	CC	GO:0030055	cell-substrate junction	6/44	425/19550	0.000357378	0.00472533	0.00355288	FBLIM1/NRP1/PLAU/ITGA5/ICAM1/PLAUR	6
GO:0031093	CC	GO:0031093	platelet alpha granule lumen	3/44	67/19550	0.000460796	0.00548347	0.00412291	SERPINE1/THBS1/TIMP1	3
GO:0031091	CC	GO:0031091	platelet alpha granule	3/44	91/19550	0.00112544	0.0121752	0.0091543	SERPINE1/THBS1/TIMP1	3
GO:0097060	CC	GO:0097060	synaptic membrane	5/44	384/19550	0.00164835	0.0163461	0.0122903	NRP1/COL13A1/FOSL1/SLC16A3/SRPX2	5
GO:0030667	CC	GO:0030667	secretory granule membrane	4/44	311/19550	0.00516946	0.040739	0.0306308	PLAU/RAB27A/ANPEP/PLAUR	4
GO:0060076	CC	GO:0060076	excitatory synapse	2/44	49/19550	0.00544371	0.040739	0.0306308	SLC16A3/SRPX2	2
GO:0042581	CC	GO:0042581	specific granule	3/44	160/19550	0.00557229	0.040739	0.0306308	PLAU/RAB27A/PLAUR	3
GO:0034774	CC	GO:0034774	secretory granule lumen	4/44	322/19550	0.00583936	0.040739	0.0306308	SERPINE1/THBS1/RAB27A/TIMP1	4
GO:0060205	CC	GO:0060205	cytoplasmic vesicle lumen	4/44	325/19550	0.00603166	0.040739	0.0306308	SERPINE1/THBS1/RAB27A/TIMP1	4
GO:0031983	CC	GO:0031983	vesicle lumen	4/44	327/19550	0.00616219	0.040739	0.0306308	SERPINE1/THBS1/RAB27A/TIMP1	4
GO:0005201	MF	GO:0005201	extracellular matrix structural constituent	13/43	172/18368	7.70866e-17	1.1563e-14	7.87095e-15	COL3A1/COL6A3/TGFBI/COL1A2/LAMB1/COL5A1/COL13A1/LUM/LTBP2/THBS1/COL1A1/COL6A2/SRPX2	13
GO:0030020	MF	GO:0030020	extracellular matrix structural constituent conferring tensile strength	7/43	41/18368	4.88816e-12	3.66612e-10	2.49554e-10	COL3A1/COL6A3/COL1A2/COL5A1/COL13A1/COL1A1/COL6A2	7
GO:0019838	MF	GO:0019838	growth factor binding	9/43	141/18368	3.232e-11	1.616e-09	1.10001e-09	SHC1/COL3A1/COL1A2/COL5A1/NRP1/LTBP2/THBS1/COL1A1/SRPX2	9
GO:0048407	MF	GO:0048407	platelet-derived growth factor binding	4/43	11/18368	8.48791e-09	3.18297e-07	2.16665e-07	COL3A1/COL1A2/COL5A1/COL1A1	4
GO:0005518	MF	GO:0005518	collagen binding	5/43	69/18368	5.56281e-07	1.66884e-05	1.13598e-05	LOX/TGFBI/LUM/THBS1/COL6A2	5
GO:0002020	MF	GO:0002020	protease binding	6/43	135/18368	6.87425e-07	1.71856e-05	1.16983e-05	COL3A1/COL1A2/SERPINE1/BDKRB2/COL1A1/TIMP1	6
GO:0005178	MF	GO:0005178	integrin binding	6/43	144/18368	1.00399e-06	2.15141e-05	1.46447e-05	COL3A1/TGFBI/LAMB1/COL5A1/THBS1/ICAM1	6
GO:0008201	MF	GO:0008201	heparin binding	5/43	166/18368	4.13873e-05	0.000776012	0.000528233	COL5A1/NRP1/COL13A1/LTBP2/THBS1	5
GO:0005539	MF	GO:0005539	glycosaminoglycan binding	5/43	230/18368	0.000192502	0.00320837	0.00218394	COL5A1/NRP1/COL13A1/LTBP2/THBS1	5
GO:1901681	MF	GO:1901681	sulfur compound binding	5/43	265/18368	0.000370128	0.00555193	0.00377921	COL5A1/NRP1/COL13A1/LTBP2/THBS1	5
GO:0016641	MF	GO:0016641	oxidoreductase activity, acting on the CH-NH2 group of donors, oxygen as acceptor	2/43	16/18368	0.000629147	0.00857927	0.00583993	LOX/LOXL2	2
GO:0001618	MF	GO:0001618	virus receptor activity	3/43	76/18368	0.000745823	0.00893998	0.00608546	ITGA5/ANPEP/ICAM1	3
GO:0140272	MF	GO:0140272	exogenous protein binding	3/43	77/18368	0.000774798	0.00893998	0.00608546	ITGA5/ANPEP/ICAM1	3
GO:0016638	MF	GO:0016638	oxidoreductase activity, acting on the CH-NH2 group of donors	2/43	20/18368	0.000990246	0.00998751	0.00679851	LOX/LOXL2	2
GO:0008237	MF	GO:0008237	metallopeptidase activity	4/43	190/18368	0.000998751	0.00998751	0.00679851	ADAMTS14/ADAM12/MMP19/ANPEP	4
GO:0004222	MF	GO:0004222	metalloendopeptidase activity	3/43	111/18368	0.00222318	0.0208423	0.0141874	ADAMTS14/ADAM12/MMP19	3
GO:0004175	MF	GO:0004175	endopeptidase activity	5/43	430/18368	0.0031801	0.0267201	0.0181884	CFI/ADAMTS14/PLAU/ADAM12/MMP19	5
GO:0043394	MF	GO:0043394	proteoglycan binding	2/43	36/18368	0.00320641	0.0267201	0.0181884	COL5A1/THBS1	2
GO:0005126	MF	GO:0005126	cytokine receptor binding	4/43	271/18368	0.00363958	0.0287336	0.019559	SHC1/CLCF1/ITGA5/LIF	4
GO:0001784	MF	GO:0001784	phosphotyrosine residue binding	2/43	44/18368	0.00475799	0.035685	0.0242908	SHC1/SOCS3	2
GO:0005044	MF	GO:0005044	scavenger receptor activity	2/43	47/18368	0.0054129	0.0386636	0.0263184	CFI/LOXL2	2
GO:0008083	MF	GO:0008083	growth factor activity	3/43	162/18368	0.00641825	0.0437608	0.0297881	CLCF1/LIF/TIMP1	3
GO:0045309	MF	GO:0045309	protein phosphorylated amino acid binding	2/43	56/18368	0.00760932	0.0468608	0.0318982	SHC1/SOCS3	2
GO:0050840	MF	GO:0050840	extracellular matrix binding	2/43	56/18368	0.00760932	0.0468608	0.0318982	TGFBI/THBS1	2
GO:0004252	MF	GO:0004252	serine-type endopeptidase activity	3/43	174/18368	0.00781013	0.0468608	0.0318982	CFI/PLAU/MMP19	3
GO:0004866	MF	GO:0004866	endopeptidase inhibitor activity	3/43	180/18368	0.00856786	0.04943	0.0336471	COL6A3/SERPINE1/TIMP1	3
GO:0005507	MF	GO:0005507	copper ion binding	2/43	61/18368	0.00897572	0.0498651	0.0339433	LOX/LOXL2	2
