# Supplementary material for: Construction of an Extracellular Matrix–Related Risk Model to Analyze the Correlation Between Glioblastoma and Tumor Immunity
Source: Biomed Res Int. 2025 Mar 10;2025:2004975. doi: 10.1155/bmri/2004975 (PMC11991793; doi:10.1155/bmri/2004975)
Supplement: Supporting Information 2 — Table S2: KEGG analysis of differential genes. [file 2004975.f2.xlsx]

## Sheet: Sheet1
ID	Description	BgRatio	pvalue	p.adjust	qvalue	geneID	Count
hsa04512	ECM-receptor interaction	88/8146	2.87314e-08	2.9306e-06	2.44973e-06	COL6A3/COL1A2/LAMB1/ITGA5/THBS1/COL1A1/COL6A2	7
hsa04974	Protein digestion and absorption	103/8146	8.62439e-08	4.39844e-06	3.67671e-06	COL3A1/COL6A3/COL1A2/COL5A1/COL13A1/COL1A1/COL6A2	7
hsa04510	Focal adhesion	201/8146	5.79187e-07	1.64536e-05	1.37538e-05	SHC1/COL6A3/COL1A2/LAMB1/ITGA5/THBS1/COL1A1/COL6A2	8
hsa04610	Complement and coagulation cascades	85/8146	6.45241e-07	1.64536e-05	1.37538e-05	CFI/SERPINE1/PLAU/BDKRB2/PLAUR/THBD	6
hsa04933	AGE-RAGE signaling pathway in diabetic complications	100/8146	1.6902e-06	3.448e-05	2.88223e-05	COL3A1/COL1A2/SERPINE1/COL1A1/ICAM1/THBD	6
hsa05205	Proteoglycans in cancer	205/8146	9.07998e-06	0.00015436	0.000129031	COL1A2/PLAU/ITGA5/LUM/THBS1/COL1A1/PLAUR	7
hsa05165	Human papillomavirus infection	331/8146	0.000194114	0.00282851	0.00236439	COL6A3/COL1A2/LAMB1/ITGA5/THBS1/COL1A1/COL6A2	7
hsa04151	PI3K-Akt signaling pathway	354/8146	0.000293584	0.0037432	0.00312899	COL6A3/COL1A2/LAMB1/ITGA5/THBS1/COL1A1/COL6A2	7
hsa05146	Amoebiasis	102/8146	0.000562253	0.0063722	0.0053266	COL3A1/COL1A2/LAMB1/COL1A1	4
hsa04668	TNF signaling pathway	112/8146	0.000800229	0.00816234	0.00682301	SOCS3/ICAM1/BCL3/LIF	4
hsa04926	Relaxin signaling pathway	129/8146	0.00135597	0.0125735	0.0105104	SHC1/COL3A1/COL1A2/COL1A1	4
