# Supplementary material for: Construction of an Extracellular Matrix–Related Risk Model to Analyze the Correlation Between Glioblastoma and Tumor Immunity
Source: Biomed Res Int. 2025 Mar 10;2025:2004975. doi: 10.1155/bmri/2004975 (PMC11991793; doi:10.1155/bmri/2004975)
Supplement: Supporting Information 3 — Table S3: Network of lncRNA–mRNA relationships. [file 2004975.f3.xlsx]

## Sheet: Sheet1
ID	Accession	Target	TargetID	Experiment	Literature	Tissue
hsa-let-7a-5p	MIMAT0000062	MEG8	79104	CLIP-Seq	24297251	Unspecified
hsa-let-7b-5p	MIMAT0000063	MEG8	79104	CLIP-Seq	24297251	Unspecified
hsa-let-7c-5p	MIMAT0000064	MEG8	79104	CLIP-Seq	24297251	Unspecified
hsa-let-7d-5p	MIMAT0000065	MEG8	79104	CLIP-Seq	24297251	Unspecified
hsa-let-7e-5p	MIMAT0000066	MEG8	79104	CLIP-Seq	24297251	Unspecified
hsa-let-7f-5p	MIMAT0000067	MEG8	79104	CLIP-Seq	24297251	Unspecified
hsa-let-7g-5p	MIMAT0000414	MEG8	79104	CLIP-Seq	24297251	Unspecified
hsa-let-7i-5p	MIMAT0000415	MEG8	79104	CLIP-Seq	24297251	Unspecified
hsa-mir-101-3p	MIMAT0000099	LINC00891	441501	CLIP-Seq	24297251	Unspecified
hsa-mir-103a-3p	MIMAT0000101	TEX41	401014	CLIP-Seq	24297251	Unspecified
hsa-mir-103a-3p	MIMAT0000101	DLX6-AS1	285987	CLIP-Seq	24297251	Unspecified
hsa-mir-103a-3p	MIMAT0000101	MEG8	79104	CLIP-Seq	24297251	Unspecified
hsa-mir-106a-5p	MIMAT0000103	LINC00689	154822	CLIP-Seq	24297251	Unspecified
hsa-mir-106b-5p	MIMAT0000680	LINC00689	154822	CLIP-Seq	24297251	Unspecified
hsa-mir-107	MIMAT0000104	TEX41	401014	CLIP-Seq	24297251	Unspecified
hsa-mir-107	MIMAT0000104	DLX6-AS1	285987	CLIP-Seq	24297251	Unspecified
hsa-mir-107	MIMAT0000104	MEG8	79104	CLIP-Seq	24297251	Unspecified
hsa-mir-1179	MIMAT0005824	LINC00857	439990	CLIP-Seq	24297251	Unspecified
hsa-mir-1179	MIMAT0005824	MEG8	79104	CLIP-Seq	24297251	Unspecified
hsa-mir-1193	MIMAT0015049	LINC00689	154822	CLIP-Seq	24297251	Unspecified
hsa-mir-122-5p	MIMAT0000421	DIO3OS	64150	CLIP-Seq	24297251	Unspecified
hsa-mir-122-5p	MIMAT0000421	TSPEAR-AS2	114043	CLIP-Seq	24297251	Unspecified
hsa-mir-1224-5p	MIMAT0005458	CLSTN2-AS1	101927808	CLIP-Seq	24297251	Unspecified
hsa-mir-1224-5p	MIMAT0005458	LOXL1-AS1	100287616	CLIP-Seq	24297251	Unspecified
hsa-mir-124-3p	MIMAT0000422	DLX6-AS1	285987	CLIP-Seq	24297251	Unspecified
hsa-mir-124-3p	MIMAT0000422	ZMIZ1-AS1	283050	CLIP-Seq	24297251	Unspecified
hsa-mir-1245b-5p	MIMAT0019950	TEX41	401014	CLIP-Seq	24297251	Unspecified
hsa-mir-1245b-5p	MIMAT0019950	LOXL1-AS1	100287616	CLIP-Seq	24297251	Unspecified
hsa-mir-1251-5p	MIMAT0005903	DLX6-AS1	285987	CLIP-Seq	24297251	Unspecified
hsa-mir-1251-5p	MIMAT0005903	LINC01146	283587	CLIP-Seq	24297251	Unspecified
hsa-mir-1252-5p	MIMAT0005944	ZMIZ1-AS1	283050	CLIP-Seq	24297251	Unspecified
hsa-mir-1252-5p	MIMAT0005944	LINC00520	645687	CLIP-Seq	24297251	Unspecified
hsa-mir-125a-5p	MIMAT0000443	CYP1B1-AS1	285154	CLIP-Seq	24297251	Unspecified
hsa-mir-125b-5p	MIMAT0000423	CYP1B1-AS1	285154	CLIP-Seq	24297251	Unspecified
hsa-mir-126-5p	MIMAT0000444	DNM3OS	100628315	CLIP-Seq	24297251	Unspecified
hsa-mir-1266-3p	MIMAT0026742	LINC00544	440131	CLIP-Seq	24297251	Unspecified
hsa-mir-1270	MIMAT0005924	SSTR5-AS1	146336	CLIP-Seq	24297251	Unspecified
hsa-mir-1271-5p	MIMAT0005796	LINC01204	101927528	CLIP-Seq	24297251	Unspecified
hsa-mir-1276	MIMAT0005930	DLX6-AS1	285987	CLIP-Seq	24297251	Unspecified
hsa-mir-1276	MIMAT0005930	RBPMS-AS1	100128750	CLIP-Seq	24297251	Unspecified
hsa-mir-1276	MIMAT0005930	LOXL1-AS1	100287616	CLIP-Seq	24297251	Unspecified
hsa-mir-128-3p	MIMAT0000424	RBPMS-AS1	100128750	CLIP-Seq	24297251	Unspecified
hsa-mir-128-3p	MIMAT0000424	ZMIZ1-AS1	283050	CLIP-Seq	24297251	Unspecified
hsa-mir-128-3p	MIMAT0000424	MEG8	79104	CLIP-Seq	24297251	Unspecified
hsa-mir-1287-5p	MIMAT0005878	SSTR5-AS1	146336	CLIP-Seq	24297251	Unspecified
hsa-mir-129-5p	MIMAT0000242	LINC00689	154822	CLIP-Seq	24297251	Unspecified
hsa-mir-1294	MIMAT0005884	LINC00689	154822	CLIP-Seq	24297251	Unspecified
hsa-mir-1294	MIMAT0005884	TSPEAR-AS2	114043	CLIP-Seq	24297251	Unspecified
hsa-mir-1297	MIMAT0005886	DLX6-AS1	285987	CLIP-Seq	24297251	Unspecified
hsa-mir-1301-3p	MIMAT0005797	LINC00544	440131	CLIP-Seq	24297251	Unspecified
hsa-mir-1306-5p	MIMAT0022726	SSTR5-AS1	146336	CLIP-Seq	24297251	Unspecified
hsa-mir-1307-3p	MIMAT0005951	CYP1B1-AS1	285154	CLIP-Seq	24297251	Unspecified
hsa-mir-130a-3p	MIMAT0000425	RBPMS-AS1	100128750	CLIP-Seq	24297251	Unspecified
hsa-mir-130a-5p	MIMAT0004593	ZMIZ1-AS1	283050	CLIP-Seq	24297251	Unspecified
hsa-mir-130a-5p	MIMAT0004593	MEG8	79104	CLIP-Seq	24297251	Unspecified
hsa-mir-130b-3p	MIMAT0000691	RBPMS-AS1	100128750	CLIP-Seq	24297251	Unspecified
hsa-mir-1321	MIMAT0005952	CYP1B1-AS1	285154	CLIP-Seq	24297251	Unspecified
hsa-mir-1321	MIMAT0005952	LINC00689	154822	CLIP-Seq	24297251	Unspecified
hsa-mir-1321	MIMAT0005952	LINC00922	283867	CLIP-Seq	24297251	Unspecified
hsa-mir-134-5p	MIMAT0000447	DNM3OS	100628315	CLIP-Seq	24297251	Unspecified
hsa-mir-134-5p	MIMAT0000447	CYP1B1-AS1	285154	CLIP-Seq	24297251	Unspecified
hsa-mir-135a-5p	MIMAT0000428	LINC00689	154822	CLIP-Seq	24297251	Unspecified
hsa-mir-135b-5p	MIMAT0000758	LINC00689	154822	CLIP-Seq	24297251	Unspecified
hsa-mir-137	MIMAT0000429	RBPMS-AS1	100128750	CLIP-Seq	24297251	Unspecified
hsa-mir-138-5p	MIMAT0000430	TSPEAR-AS2	114043	CLIP-Seq	24297251	Unspecified
hsa-mir-138-5p	MIMAT0000430	TSPEAR-AS2	114043	CLIP-Seq	24297251	Unspecified
hsa-mir-138-5p	MIMAT0000430	TSPEAR-AS2	114043	CLIP-Seq	24297251	Unspecified
hsa-mir-140-3p	MIMAT0004597	LINC00494	284749	CLIP-Seq	24297251	Unspecified
hsa-mir-140-3p	MIMAT0004597	LINC00313	114038	CLIP-Seq	24297251	Unspecified
hsa-mir-140-3p	MIMAT0004597	TSPEAR-AS2	114043	CLIP-Seq	24297251	Unspecified
hsa-mir-141-3p	MIMAT0000432	DLX6-AS1	285987	CLIP-Seq	24297251	Unspecified
hsa-mir-142-3p	MIMAT0000434	LINC00689	154822	CLIP-Seq	24297251	Unspecified
hsa-mir-142-5p	MIMAT0000433	LINC00689	154822	CLIP-Seq	24297251	Unspecified
hsa-mir-142-5p	MIMAT0000433	LOXL1-AS1	100287616	CLIP-Seq	24297251	Unspecified
hsa-mir-145-5p	MIMAT0000437	LINC01204	101927528	CLIP-Seq	24297251	Unspecified
hsa-mir-147b	MIMAT0004928	TSPEAR-AS2	114043	CLIP-Seq	24297251	Unspecified
hsa-mir-148a-3p	MIMAT0000243	CYP1B1-AS1	285154	CLIP-Seq	24297251	Unspecified
hsa-mir-148a-3p	MIMAT0000243	RBPMS-AS1	100128750	CLIP-Seq	24297251	Unspecified
hsa-mir-148b-3p	MIMAT0000759	CYP1B1-AS1	285154	CLIP-Seq	24297251	Unspecified
hsa-mir-148b-3p	MIMAT0000759	RBPMS-AS1	100128750	CLIP-Seq	24297251	Unspecified
hsa-mir-149-5p	MIMAT0000450	DLX6-AS1	285987	CLIP-Seq	24297251	Unspecified
hsa-mir-149-5p	MIMAT0000450	LINC00659	100652730	CLIP-Seq	24297251	Unspecified
hsa-mir-150-5p	MIMAT0000451	LINC00689	154822	CLIP-Seq	24297251	Unspecified
hsa-mir-150-5p	MIMAT0000451	LINC00689	154822	CLIP-Seq	24297251	Unspecified
hsa-mir-150-5p	MIMAT0000451	TSPEAR-AS2	114043	CLIP-Seq	24297251	Unspecified
hsa-mir-152-3p	MIMAT0000438	CYP1B1-AS1	285154	CLIP-Seq	24297251	Unspecified
hsa-mir-152-3p	MIMAT0000438	RBPMS-AS1	100128750	CLIP-Seq	24297251	Unspecified
hsa-mir-153-3p	MIMAT0000439	TEX41	401014	CLIP-Seq	24297251	Unspecified
hsa-mir-154-3p	MIMAT0000453	TSPEAR-AS2	114043	CLIP-Seq	24297251	Unspecified
hsa-mir-15a-5p	MIMAT0000068	TEX41	401014	CLIP-Seq	24297251	Unspecified
hsa-mir-15a-5p	MIMAT0000068	DLX6-AS1	285987	CLIP-Seq	24297251	Unspecified
hsa-mir-15a-5p	MIMAT0000068	ZMIZ1-AS1	283050	CLIP-Seq	24297251	Unspecified
hsa-mir-15a-5p	MIMAT0000068	MEG8	79104	CLIP-Seq	24297251	Unspecified
hsa-mir-15a-5p	MIMAT0000068	LINC00922	283867	CLIP-Seq	24297251	Unspecified
hsa-mir-15a-5p	MIMAT0000068	TSPEAR-AS2	114043	CLIP-Seq	24297251	Unspecified
hsa-mir-15b-5p	MIMAT0000417	TEX41	401014	CLIP-Seq	24297251	Unspecified
hsa-mir-15b-5p	MIMAT0000417	DLX6-AS1	285987	CLIP-Seq	24297251	Unspecified
hsa-mir-15b-5p	MIMAT0000417	ZMIZ1-AS1	283050	CLIP-Seq	24297251	Unspecified
hsa-mir-15b-5p	MIMAT0000417	MEG8	79104	CLIP-Seq	24297251	Unspecified
hsa-mir-15b-5p	MIMAT0000417	LINC00922	283867	CLIP-Seq	24297251	Unspecified
hsa-mir-15b-5p	MIMAT0000417	TSPEAR-AS2	114043	CLIP-Seq	24297251	Unspecified
hsa-mir-16-5p	MIMAT0000069	TEX41	401014	CLIP-Seq	24297251	Unspecified
hsa-mir-16-5p	MIMAT0000069	DLX6-AS1	285987	CLIP-Seq	24297251	Unspecified
hsa-mir-16-5p	MIMAT0000069	ZMIZ1-AS1	283050	CLIP-Seq	24297251	Unspecified
hsa-mir-16-5p	MIMAT0000069	MEG8	79104	CLIP-Seq	24297251	Unspecified
hsa-mir-16-5p	MIMAT0000069	LINC00922	283867	CLIP-Seq	24297251	Unspecified
hsa-mir-16-5p	MIMAT0000069	TSPEAR-AS2	114043	CLIP-Seq	24297251	Unspecified
hsa-mir-17-5p	MIMAT0000070	LINC00689	154822	CLIP-Seq	24297251	Unspecified
hsa-mir-181a-5p	MIMAT0000256	LUCAT1	100505994	CLIP-Seq	24297251	Unspecified
hsa-mir-181a-5p	MIMAT0000256	MEG8	79104	CLIP-Seq	24297251	Unspecified
hsa-mir-181b-5p	MIMAT0000257	LUCAT1	100505994	CLIP-Seq	24297251	Unspecified
hsa-mir-181b-5p	MIMAT0000257	MEG8	79104	CLIP-Seq	24297251	Unspecified
hsa-mir-181c-5p	MIMAT0000258	LUCAT1	100505994	CLIP-Seq	24297251	Unspecified
hsa-mir-181c-5p	MIMAT0000258	MEG8	79104	CLIP-Seq	24297251	Unspecified
hsa-mir-181d-5p	MIMAT0002821	LUCAT1	100505994	CLIP-Seq	24297251	Unspecified
hsa-mir-181d-5p	MIMAT0002821	MEG8	79104	CLIP-Seq	24297251	Unspecified
hsa-mir-184	MIMAT0000454	ZMIZ1-AS1	283050	CLIP-Seq	24297251	Unspecified
hsa-mir-186-5p	MIMAT0000456	ZMIZ1-AS1	283050	CLIP-Seq	24297251	Unspecified
hsa-mir-18a-5p	MIMAT0000072	ZFPM2-AS1	102723356	CLIP-Seq	24297251	Unspecified
hsa-mir-18a-5p	MIMAT0000072	LOXL1-AS1	100287616	CLIP-Seq	24297251	Unspecified
hsa-mir-18b-5p	MIMAT0001412	ZFPM2-AS1	102723356	CLIP-Seq	24297251	Unspecified
hsa-mir-18b-5p	MIMAT0001412	LOXL1-AS1	100287616	CLIP-Seq	24297251	Unspecified
hsa-mir-1913	MIMAT0007888	LOXL1-AS1	100287616	CLIP-Seq	24297251	Unspecified
hsa-mir-1913	MIMAT0007888	LINC00313	114038	CLIP-Seq	24297251	Unspecified
hsa-mir-1914-3p	MIMAT0007890	ZMIZ1-AS1	283050	CLIP-Seq	24297251	Unspecified
hsa-mir-193a-3p	MIMAT0000459	DNM3OS	100628315	CLIP-Seq	24297251	Unspecified
hsa-mir-193b-3p	MIMAT0002819	DNM3OS	100628315	CLIP-Seq	24297251	Unspecified
hsa-mir-195-5p	MIMAT0000461	TEX41	401014	CLIP-Seq	24297251	Unspecified
hsa-mir-195-5p	MIMAT0000461	DLX6-AS1	285987	CLIP-Seq	24297251	Unspecified
hsa-mir-195-5p	MIMAT0000461	ZMIZ1-AS1	283050	CLIP-Seq	24297251	Unspecified
hsa-mir-195-5p	MIMAT0000461	MEG8	79104	CLIP-Seq	24297251	Unspecified
hsa-mir-195-5p	MIMAT0000461	LINC00922	283867	CLIP-Seq	24297251	Unspecified
hsa-mir-195-5p	MIMAT0000461	TSPEAR-AS2	114043	CLIP-Seq	24297251	Unspecified
hsa-mir-196a-5p	MIMAT0000226	LOXL1-AS1	100287616	CLIP-Seq	24297251	Unspecified
hsa-mir-196b-5p	MIMAT0001080	LOXL1-AS1	100287616	CLIP-Seq	24297251	Unspecified
hsa-mir-199a-5p	MIMAT0000231	LUCAT1	100505994	CLIP-Seq	24297251	Unspecified
hsa-mir-199a-5p	MIMAT0000231	DLX6-AS1	285987	CLIP-Seq	24297251	Unspecified
hsa-mir-199a-5p	MIMAT0000231	LINC00313	114038	CLIP-Seq	24297251	Unspecified
hsa-mir-199b-5p	MIMAT0000263	LUCAT1	100505994	CLIP-Seq	24297251	Unspecified
hsa-mir-199b-5p	MIMAT0000263	DLX6-AS1	285987	CLIP-Seq	24297251	Unspecified
hsa-mir-199b-5p	MIMAT0000263	LINC00313	114038	CLIP-Seq	24297251	Unspecified
hsa-mir-19a-3p	MIMAT0000073	RBPMS-AS1	100128750	CLIP-Seq	24297251	Unspecified
hsa-mir-19a-3p	MIMAT0000073	RBPMS-AS1	100128750	CLIP-Seq	24297251	Unspecified
hsa-mir-19a-3p	MIMAT0000073	LINC00313	114038	CLIP-Seq	24297251	Unspecified
hsa-mir-19b-3p	MIMAT0000074	RBPMS-AS1	100128750	CLIP-Seq	24297251	Unspecified
hsa-mir-19b-3p	MIMAT0000074	RBPMS-AS1	100128750	CLIP-Seq	24297251	Unspecified
hsa-mir-19b-3p	MIMAT0000074	LINC00313	114038	CLIP-Seq	24297251	Unspecified
hsa-mir-200a-3p	MIMAT0000682	DLX6-AS1	285987	CLIP-Seq	24297251	Unspecified
hsa-mir-204-5p	MIMAT0000265	LINC00689	154822	CLIP-Seq	24297251	Unspecified
hsa-mir-20a-5p	MIMAT0000075	LINC00689	154822	CLIP-Seq	24297251	Unspecified
hsa-mir-20b-5p	MIMAT0001413	LINC00689	154822	CLIP-Seq	24297251	Unspecified
hsa-mir-211-5p	MIMAT0000268	LINC00689	154822	CLIP-Seq	24297251	Unspecified
hsa-mir-2114-3p	MIMAT0011157	LINC00266-1	140849	CLIP-Seq	24297251	Unspecified
hsa-mir-214-3p	MIMAT0000271	LOXL1-AS1	100287616	CLIP-Seq	24297251	Unspecified
hsa-mir-214-3p	MIMAT0000271	TSPEAR-AS2	114043	CLIP-Seq	24297251	Unspecified
hsa-mir-214-3p	MIMAT0000271	TSPEAR-AS2	114043	CLIP-Seq	24297251	Unspecified
hsa-mir-214-5p	MIMAT0004564	DNM3OS	100628315	CLIP-Seq	24297251	Unspecified
hsa-mir-216a-3p	MIMAT0022844	RBPMS-AS1	100128750	CLIP-Seq	24297251	Unspecified
hsa-mir-216a-3p	MIMAT0022844	ZMIZ1-AS1	283050	CLIP-Seq	24297251	Unspecified
hsa-mir-216a-3p	MIMAT0022844	MEG8	79104	CLIP-Seq	24297251	Unspecified
hsa-mir-216a-5p	MIMAT0000273	CYP1B1-AS1	285154	CLIP-Seq	24297251	Unspecified
hsa-mir-218-5p	MIMAT0000275	CYP1B1-AS1	285154	CLIP-Seq	24297251	Unspecified
hsa-mir-218-5p	MIMAT0000275	LINC00689	154822	CLIP-Seq	24297251	Unspecified
hsa-mir-218-5p	MIMAT0000275	LINC00544	440131	CLIP-Seq	24297251	Unspecified
hsa-mir-218-5p	MIMAT0000275	LINC00313	114038	CLIP-Seq	24297251	Unspecified
hsa-mir-218-5p	MIMAT0000275	LINC00313	114038	CLIP-Seq	24297251	Unspecified
hsa-mir-219a-2-3p	MIMAT0004675	TEX41	401014	CLIP-Seq	24297251	Unspecified
hsa-mir-22-3p	MIMAT0000077	RBPMS-AS1	100128750	CLIP-Seq	24297251	Unspecified
hsa-mir-22-3p	MIMAT0000077	LOXL1-AS1	100287616	CLIP-Seq	24297251	Unspecified
hsa-mir-221-3p	MIMAT0000278	LINC01204	101927528	CLIP-Seq	24297251	Unspecified
hsa-mir-222-3p	MIMAT0000279	LINC01204	101927528	CLIP-Seq	24297251	Unspecified
hsa-mir-223-3p	MIMAT0000280	DLX6-AS1	285987	CLIP-Seq	24297251	Unspecified
hsa-mir-224-3p	MIMAT0009198	TSPEAR-AS2	114043	CLIP-Seq	24297251	Unspecified
hsa-mir-2278	MIMAT0011778	LUCAT1	100505994	CLIP-Seq	24297251	Unspecified
hsa-mir-2278	MIMAT0011778	LOXL1-AS1	100287616	CLIP-Seq	24297251	Unspecified
hsa-mir-2278	MIMAT0011778	LOXL1-AS1	100287616	CLIP-Seq	24297251	Unspecified
hsa-mir-2278	MIMAT0011778	LOXL1-AS1	100287616	CLIP-Seq	24297251	Unspecified
hsa-mir-2278	MIMAT0011778	TSPEAR-AS2	114043	CLIP-Seq	24297251	Unspecified
hsa-mir-2355-5p	MIMAT0016895	DIO3OS	64150	CLIP-Seq	24297251	Unspecified
hsa-mir-23a-3p	MIMAT0000078	ZMIZ1-AS1	283050	CLIP-Seq	24297251	Unspecified
hsa-mir-23a-3p	MIMAT0000078	MEG8	79104	CLIP-Seq	24297251	Unspecified
hsa-mir-23b-3p	MIMAT0000418	ZMIZ1-AS1	283050	CLIP-Seq	24297251	Unspecified
hsa-mir-23b-3p	MIMAT0000418	MEG8	79104	CLIP-Seq	24297251	Unspecified
hsa-mir-23c	MIMAT0018000	ZMIZ1-AS1	283050	CLIP-Seq	24297251	Unspecified
hsa-mir-23c	MIMAT0018000	MEG8	79104	CLIP-Seq	24297251	Unspecified
hsa-mir-24-3p	MIMAT0000080	DIO3OS	64150	CLIP-Seq	24297251	Unspecified
hsa-mir-24-3p	MIMAT0000080	LINC00313	114038	CLIP-Seq	24297251	Unspecified
hsa-mir-24-3p	MIMAT0000080	TSPEAR-AS2	114043	CLIP-Seq	24297251	Unspecified
hsa-mir-2467-3p	MIMAT0019953	DIO3OS	64150	CLIP-Seq	24297251	Unspecified
hsa-mir-25-3p	MIMAT0000081	MEG8	79104	CLIP-Seq	24297251	Unspecified
hsa-mir-2681-3p	MIMAT0013516	RBPMS-AS1	100128750	CLIP-Seq	24297251	Unspecified
hsa-mir-26a-5p	MIMAT0000082	DLX6-AS1	285987	CLIP-Seq	24297251	Unspecified
hsa-mir-26b-5p	MIMAT0000083	DLX6-AS1	285987	CLIP-Seq	24297251	Unspecified
hsa-mir-27a-3p	MIMAT0000084	LINC00891	441501	CLIP-Seq	24297251	Unspecified
hsa-mir-27b-3p	MIMAT0000419	LINC00891	441501	CLIP-Seq	24297251	Unspecified
hsa-mir-28-5p	MIMAT0000085	LINC01193	348120	CLIP-Seq	24297251	Unspecified
hsa-mir-28-5p	MIMAT0000085	LOXL1-AS1	100287616	CLIP-Seq	24297251	Unspecified
hsa-mir-28-5p	MIMAT0000085	TSPEAR-AS2	114043	CLIP-Seq	24297251	Unspecified
hsa-mir-296-3p	MIMAT0004679	MEG8	79104	CLIP-Seq	24297251	Unspecified
hsa-mir-29a-3p	MIMAT0000086	LINC00689	154822	CLIP-Seq	24297251	Unspecified
hsa-mir-29b-3p	MIMAT0000100	LINC00689	154822	CLIP-Seq	24297251	Unspecified
hsa-mir-29c-3p	MIMAT0000681	LINC00689	154822	CLIP-Seq	24297251	Unspecified
hsa-mir-301a-3p	MIMAT0000688	RBPMS-AS1	100128750	CLIP-Seq	24297251	Unspecified
hsa-mir-301b-3p	MIMAT0004958	RBPMS-AS1	100128750	CLIP-Seq	24297251	Unspecified
hsa-mir-302a-3p	MIMAT0000684	LINC00689	154822	CLIP-Seq	24297251	Unspecified
hsa-mir-302b-3p	MIMAT0000715	LINC00689	154822	CLIP-Seq	24297251	Unspecified
hsa-mir-302c-3p	MIMAT0000717	LINC00689	154822	CLIP-Seq	24297251	Unspecified
hsa-mir-302d-3p	MIMAT0000718	LINC00689	154822	CLIP-Seq	24297251	Unspecified
hsa-mir-302e	MIMAT0005931	LINC00689	154822	CLIP-Seq	24297251	Unspecified
hsa-mir-3064-5p	MIMAT0019864	CASC8	727677	CLIP-Seq	24297251	Unspecified
hsa-mir-3064-5p	MIMAT0019864	LINC00460	728192	CLIP-Seq	24297251	Unspecified
hsa-mir-3064-5p	MIMAT0019864	LINC01146	283587	CLIP-Seq	24297251	Unspecified
hsa-mir-3064-5p	MIMAT0019864	LINC01436	100996609	CLIP-Seq	24297251	Unspecified
hsa-mir-31-5p	MIMAT0000089	LINC00689	154822	CLIP-Seq	24297251	Unspecified
hsa-mir-31-5p	MIMAT0000089	RBPMS-AS1	100128750	CLIP-Seq	24297251	Unspecified
hsa-mir-31-5p	MIMAT0000089	MEG8	79104	CLIP-Seq	24297251	Unspecified
hsa-mir-3118	MIMAT0014980	DNM3OS	100628315	CLIP-Seq	24297251	Unspecified
hsa-mir-3118	MIMAT0014980	CYP1B1-AS1	285154	CLIP-Seq	24297251	Unspecified
hsa-mir-3121-3p	MIMAT0014983	LINC00689	154822	CLIP-Seq	24297251	Unspecified
hsa-mir-3121-3p	MIMAT0014983	LOXL1-AS1	100287616	CLIP-Seq	24297251	Unspecified
hsa-mir-3126-5p	MIMAT0014989	CYP1B1-AS1	285154	CLIP-Seq	24297251	Unspecified
hsa-mir-3126-5p	MIMAT0014989	ZMIZ1-AS1	283050	CLIP-Seq	24297251	Unspecified
hsa-mir-3126-5p	MIMAT0014989	LOXL1-AS1	100287616	CLIP-Seq	24297251	Unspecified
hsa-mir-3126-5p	MIMAT0014989	LOXL1-AS1	100287616	CLIP-Seq	24297251	Unspecified
hsa-mir-3127-5p	MIMAT0014990	CYP1B1-AS1	285154	CLIP-Seq	24297251	Unspecified
hsa-mir-3127-5p	MIMAT0014990	LINC00689	154822	CLIP-Seq	24297251	Unspecified
hsa-mir-3127-5p	MIMAT0014990	LINC00689	154822	CLIP-Seq	24297251	Unspecified
hsa-mir-3139	MIMAT0015007	LINC01193	348120	CLIP-Seq	24297251	Unspecified
hsa-mir-3139	MIMAT0015007	LOXL1-AS1	100287616	CLIP-Seq	24297251	Unspecified
hsa-mir-3139	MIMAT0015007	TSPEAR-AS2	114043	CLIP-Seq	24297251	Unspecified
hsa-mir-3140-3p	MIMAT0015008	LINC01234	100506465	CLIP-Seq	24297251	Unspecified
hsa-mir-3140-3p	MIMAT0015008	LINC00544	440131	CLIP-Seq	24297251	Unspecified
hsa-mir-3140-3p	MIMAT0015008	LINC01436	100996609	CLIP-Seq	24297251	Unspecified
hsa-mir-3140-3p	MIMAT0015008	LINC01204	101927528	CLIP-Seq	24297251	Unspecified
hsa-mir-3142	MIMAT0015011	TEX41	401014	CLIP-Seq	24297251	Unspecified
hsa-mir-3142	MIMAT0015011	LOXL1-AS1	100287616	CLIP-Seq	24297251	Unspecified
hsa-mir-3150a-3p	MIMAT0015023	ZMIZ1-AS1	283050	CLIP-Seq	24297251	Unspecified
hsa-mir-3150a-3p	MIMAT0015023	LINC00520	645687	CLIP-Seq	24297251	Unspecified
hsa-mir-3150a-3p	MIMAT0015023	LOXL1-AS1	100287616	CLIP-Seq	24297251	Unspecified
hsa-mir-3150a-3p	MIMAT0015023	LOXL1-AS1	100287616	CLIP-Seq	24297251	Unspecified
hsa-mir-3150b-3p	MIMAT0018194	CYP1B1-AS1	285154	CLIP-Seq	24297251	Unspecified
hsa-mir-3150b-3p	MIMAT0018194	ZMIZ1-AS1	283050	CLIP-Seq	24297251	Unspecified
hsa-mir-3163	MIMAT0015037	ZMIZ1-AS1	283050	CLIP-Seq	24297251	Unspecified
hsa-mir-3163	MIMAT0015037	MEG8	79104	CLIP-Seq	24297251	Unspecified
hsa-mir-3167	MIMAT0015042	LINC00689	154822	CLIP-Seq	24297251	Unspecified
hsa-mir-3173-5p	MIMAT0019214	LINC00689	154822	CLIP-Seq	24297251	Unspecified
hsa-mir-3173-5p	MIMAT0019214	LINC00659	100652730	CLIP-Seq	24297251	Unspecified
hsa-mir-3173-5p	MIMAT0019214	TSPEAR-AS2	114043	CLIP-Seq	24297251	Unspecified
hsa-mir-3179	MIMAT0015056	LINC00689	154822	CLIP-Seq	24297251	Unspecified
hsa-mir-3180	MIMAT0018178	OR2A1-AS1	101928492	CLIP-Seq	24297251	Unspecified
hsa-mir-3180	MIMAT0018178	OR2A1-AS1	101928492	CLIP-Seq	24297251	Unspecified
hsa-mir-3180	MIMAT0018178	LINC00266-1	140849	CLIP-Seq	24297251	Unspecified
hsa-mir-3180-3p	MIMAT0015058	OR2A1-AS1	101928492	CLIP-Seq	24297251	Unspecified
hsa-mir-3180-3p	MIMAT0015058	OR2A1-AS1	101928492	CLIP-Seq	24297251	Unspecified
hsa-mir-3180-3p	MIMAT0015058	LINC00266-1	140849	CLIP-Seq	24297251	Unspecified
hsa-mir-3184-5p	MIMAT0015064	MEG8	79104	CLIP-Seq	24297251	Unspecified
hsa-mir-3184-5p	MIMAT0015064	LOXL1-AS1	100287616	CLIP-Seq	24297251	Unspecified
hsa-mir-3184-5p	MIMAT0015064	LOXL1-AS1	100287616	CLIP-Seq	24297251	Unspecified
hsa-mir-3187-3p	MIMAT0015069	DLX6-AS1	285987	CLIP-Seq	24297251	Unspecified
hsa-mir-3187-3p	MIMAT0015069	LINC00520	645687	CLIP-Seq	24297251	Unspecified
hsa-mir-3187-3p	MIMAT0015069	LINC00922	283867	CLIP-Seq	24297251	Unspecified
hsa-mir-3194-3p	MIMAT0019218	LINC01146	283587	CLIP-Seq	24297251	Unspecified
hsa-mir-3194-5p	MIMAT0015078	MEG8	79104	CLIP-Seq	24297251	Unspecified
hsa-mir-3194-5p	MIMAT0015078	MEG8	79104	CLIP-Seq	24297251	Unspecified
hsa-mir-3196	MIMAT0015080	OR2A1-AS1	101928492	CLIP-Seq	24297251	Unspecified
hsa-mir-3196	MIMAT0015080	OR2A1-AS1	101928492	CLIP-Seq	24297251	Unspecified
hsa-mir-3196	MIMAT0015080	LINC00266-1	140849	CLIP-Seq	24297251	Unspecified
hsa-mir-32-5p	MIMAT0000090	MEG8	79104	CLIP-Seq	24297251	Unspecified
hsa-mir-3200-5p	MIMAT0017392	CYP1B1-AS1	285154	CLIP-Seq	24297251	Unspecified
hsa-mir-320a	MIMAT0000510	LINC00460	728192	CLIP-Seq	24297251	Unspecified
hsa-mir-320a	MIMAT0000510	LINC00313	114038	CLIP-Seq	24297251	Unspecified
hsa-mir-320b	MIMAT0005792	LINC00460	728192	CLIP-Seq	24297251	Unspecified
hsa-mir-320b	MIMAT0005792	LINC00313	114038	CLIP-Seq	24297251	Unspecified
hsa-mir-320c	MIMAT0005793	LINC00313	114038	CLIP-Seq	24297251	Unspecified
hsa-mir-320d	MIMAT0006764	LINC00313	114038	CLIP-Seq	24297251	Unspecified
hsa-mir-324-3p	MIMAT0000762	LOXL1-AS1	100287616	CLIP-Seq	24297251	Unspecified
hsa-mir-324-3p	MIMAT0000762	LINC00313	114038	CLIP-Seq	24297251	Unspecified
hsa-mir-324-5p	MIMAT0000761	DIO3OS	64150	CLIP-Seq	24297251	Unspecified
hsa-mir-328-3p	MIMAT0000752	PRKG1-AS1	100506939	CLIP-Seq	24297251	Unspecified
hsa-mir-331-3p	MIMAT0000760	DLX6-AS1	285987	CLIP-Seq	24297251	Unspecified
hsa-mir-331-3p	MIMAT0000760	LINC00313	114038	CLIP-Seq	24297251	Unspecified
hsa-mir-335-5p	MIMAT0000765	LINC00941	100287314	CLIP-Seq	24297251	Unspecified
hsa-mir-335-5p	MIMAT0000765	TSPEAR-AS2	114043	CLIP-Seq	24297251	Unspecified
hsa-mir-338-3p	MIMAT0000763	LINC00525	84847	CLIP-Seq	24297251	Unspecified
hsa-mir-338-3p	MIMAT0000763	LINC00689	154822	CLIP-Seq	24297251	Unspecified
hsa-mir-339-5p	MIMAT0000764	LINC00313	114038	CLIP-Seq	24297251	Unspecified
hsa-mir-342-3p	MIMAT0000753	LINC00659	100652730	CLIP-Seq	24297251	Unspecified
hsa-mir-342-3p	MIMAT0000753	LINC00313	114038	CLIP-Seq	24297251	Unspecified
hsa-mir-342-3p	MIMAT0000753	TSPEAR-AS2	114043	CLIP-Seq	24297251	Unspecified
hsa-mir-346	MIMAT0000773	DLX6-AS1	285987	CLIP-Seq	24297251	Unspecified
hsa-mir-346	MIMAT0000773	LINC00922	283867	CLIP-Seq	24297251	Unspecified
hsa-mir-34a-5p	MIMAT0000255	RBPMS-AS1	100128750	CLIP-Seq	24297251	Unspecified
hsa-mir-34c-5p	MIMAT0000686	RBPMS-AS1	100128750	CLIP-Seq	24297251	Unspecified
hsa-mir-361-3p	MIMAT0004682	CYP1B1-AS1	285154	CLIP-Seq	24297251	Unspecified
hsa-mir-361-3p	MIMAT0004682	LINC00313	114038	CLIP-Seq	24297251	Unspecified
hsa-mir-3612	MIMAT0017989	ZFPM2-AS1	102723356	CLIP-Seq	24297251	Unspecified
hsa-mir-3612	MIMAT0017989	ZMIZ1-AS1	283050	CLIP-Seq	24297251	Unspecified
hsa-mir-3612	MIMAT0017989	LINC01146	283587	CLIP-Seq	24297251	Unspecified
hsa-mir-3612	MIMAT0017989	MEG8	79104	CLIP-Seq	24297251	Unspecified
hsa-mir-3612	MIMAT0017989	LINC00659	100652730	CLIP-Seq	24297251	Unspecified
hsa-mir-3614-5p	MIMAT0017992	LOXL1-AS1	100287616	CLIP-Seq	24297251	Unspecified
hsa-mir-3614-5p	MIMAT0017992	LOXL1-AS1	100287616	CLIP-Seq	24297251	Unspecified
hsa-mir-3617-5p	MIMAT0017997	RBPMS-AS1	100128750	CLIP-Seq	24297251	Unspecified
hsa-mir-3617-5p	MIMAT0017997	LINC01146	283587	CLIP-Seq	24297251	Unspecified
hsa-mir-3619-5p	MIMAT0017999	LOXL1-AS1	100287616	CLIP-Seq	24297251	Unspecified
hsa-mir-3619-5p	MIMAT0017999	TSPEAR-AS2	114043	CLIP-Seq	24297251	Unspecified
hsa-mir-3619-5p	MIMAT0017999	TSPEAR-AS2	114043	CLIP-Seq	24297251	Unspecified
hsa-mir-3622b-5p	MIMAT0018005	LINC01146	283587	CLIP-Seq	24297251	Unspecified
hsa-mir-3622b-5p	MIMAT0018005	LOXL1-AS1	100287616	CLIP-Seq	24297251	Unspecified
hsa-mir-3622b-5p	MIMAT0018005	LOXL1-AS1	100287616	CLIP-Seq	24297251	Unspecified
hsa-mir-3622b-5p	MIMAT0018005	LINC00659	100652730	CLIP-Seq	24297251	Unspecified
hsa-mir-3622b-5p	MIMAT0018005	LINC01204	101927528	CLIP-Seq	24297251	Unspecified
hsa-mir-363-3p	MIMAT0000707	MEG8	79104	CLIP-Seq	24297251	Unspecified
hsa-mir-3666	MIMAT0018088	RBPMS-AS1	100128750	CLIP-Seq	24297251	Unspecified
hsa-mir-367-3p	MIMAT0000719	MEG8	79104	CLIP-Seq	24297251	Unspecified
hsa-mir-3681-3p	MIMAT0018109	RBPMS-AS1	100128750	CLIP-Seq	24297251	Unspecified
hsa-mir-3681-3p	MIMAT0018109	ZMIZ1-AS1	283050	CLIP-Seq	24297251	Unspecified
hsa-mir-3681-3p	MIMAT0018109	MEG8	79104	CLIP-Seq	24297251	Unspecified
hsa-mir-3681-5p	MIMAT0018108	LINC00659	100652730	CLIP-Seq	24297251	Unspecified
hsa-mir-369-3p	MIMAT0000721	LINC00689	154822	CLIP-Seq	24297251	Unspecified
hsa-mir-370-3p	MIMAT0000722	DNM3OS	100628315	CLIP-Seq	24297251	Unspecified
hsa-mir-370-3p	MIMAT0000722	LINC00689	154822	CLIP-Seq	24297251	Unspecified
hsa-mir-370-3p	MIMAT0000722	LINC00659	100652730	CLIP-Seq	24297251	Unspecified
hsa-mir-370-3p	MIMAT0000722	TSPEAR-AS2	114043	CLIP-Seq	24297251	Unspecified
hsa-mir-372-3p	MIMAT0000724	LINC00689	154822	CLIP-Seq	24297251	Unspecified
hsa-mir-373-3p	MIMAT0000726	LINC00689	154822	CLIP-Seq	24297251	Unspecified
hsa-mir-374a-3p	MIMAT0004688	DLX6-AS1	285987	CLIP-Seq	24297251	Unspecified
hsa-mir-374a-5p	MIMAT0000727	LINC00689	154822	CLIP-Seq	24297251	Unspecified
hsa-mir-374a-5p	MIMAT0000727	LOXL1-AS1	100287616	CLIP-Seq	24297251	Unspecified
hsa-mir-374b-3p	MIMAT0004956	LINC00525	84847	CLIP-Seq	24297251	Unspecified
hsa-mir-374b-5p	MIMAT0004955	LINC00689	154822	CLIP-Seq	24297251	Unspecified
hsa-mir-374b-5p	MIMAT0004955	LOXL1-AS1	100287616	CLIP-Seq	24297251	Unspecified
hsa-mir-374c-5p	MIMAT0018443	LINC00689	154822	CLIP-Seq	24297251	Unspecified
hsa-mir-377-3p	MIMAT0000730	LOXL1-AS1	100287616	CLIP-Seq	24297251	Unspecified
hsa-mir-377-3p	MIMAT0000730	TSPEAR-AS2	114043	CLIP-Seq	24297251	Unspecified
hsa-mir-377-3p	MIMAT0000730	TSPEAR-AS2	114043	CLIP-Seq	24297251	Unspecified
hsa-mir-378a-3p	MIMAT0000732	LINC00313	114038	CLIP-Seq	24297251	Unspecified
hsa-mir-378b	MIMAT0014999	LINC00313	114038	CLIP-Seq	24297251	Unspecified
hsa-mir-378d	MIMAT0018926	LINC00313	114038	CLIP-Seq	24297251	Unspecified
hsa-mir-378e	MIMAT0018927	LINC00313	114038	CLIP-Seq	24297251	Unspecified
hsa-mir-378f	MIMAT0018932	LINC00313	114038	CLIP-Seq	24297251	Unspecified
hsa-mir-378g	MIMAT0018937	LINC00520	645687	CLIP-Seq	24297251	Unspecified
hsa-mir-380-3p	MIMAT0000735	RBPMS-AS1	100128750	CLIP-Seq	24297251	Unspecified
hsa-mir-382-3p	MIMAT0022697	LOXL1-AS1	100287616	CLIP-Seq	24297251	Unspecified
hsa-mir-382-3p	MIMAT0022697	LOXL1-AS1	100287616	CLIP-Seq	24297251	Unspecified
hsa-mir-382-3p	MIMAT0022697	MIR222HG	104457406	CLIP-Seq	24297251	Unspecified
hsa-mir-383-5p	MIMAT0000738	LINC00922	283867	CLIP-Seq	24297251	Unspecified
hsa-mir-384	MIMAT0001075	OR2A1-AS1	101928492	CLIP-Seq	24297251	Unspecified
hsa-mir-3918	MIMAT0018192	LINC00922	283867	CLIP-Seq	24297251	Unspecified
hsa-mir-3918	MIMAT0018192	LINC00494	284749	CLIP-Seq	24297251	Unspecified
hsa-mir-3918	MIMAT0018192	LINC00313	114038	CLIP-Seq	24297251	Unspecified
hsa-mir-3924	MIMAT0018199	ZMIZ1-AS1	283050	CLIP-Seq	24297251	Unspecified
hsa-mir-409-3p	MIMAT0001639	OR2A1-AS1	101928492	CLIP-Seq	24297251	Unspecified
hsa-mir-409-3p	MIMAT0001639	OR2A1-AS1	101928492	CLIP-Seq	24297251	Unspecified
hsa-mir-409-3p	MIMAT0001639	OR2A1-AS1	101928492	CLIP-Seq	24297251	Unspecified
hsa-mir-409-5p	MIMAT0001638	DLX6-AS1	285987	CLIP-Seq	24297251	Unspecified
hsa-mir-409-5p	MIMAT0001638	LINC01204	101927528	CLIP-Seq	24297251	Unspecified
hsa-mir-421	MIMAT0003339	LINC00525	84847	CLIP-Seq	24297251	Unspecified
hsa-mir-422a	MIMAT0001339	LINC00313	114038	CLIP-Seq	24297251	Unspecified
hsa-mir-423-5p	MIMAT0004748	MEG8	79104	CLIP-Seq	24297251	Unspecified
hsa-mir-423-5p	MIMAT0004748	LOXL1-AS1	100287616	CLIP-Seq	24297251	Unspecified
hsa-mir-423-5p	MIMAT0004748	LOXL1-AS1	100287616	CLIP-Seq	24297251	Unspecified
hsa-mir-424-5p	MIMAT0001341	TEX41	401014	CLIP-Seq	24297251	Unspecified
hsa-mir-424-5p	MIMAT0001341	DLX6-AS1	285987	CLIP-Seq	24297251	Unspecified
hsa-mir-424-5p	MIMAT0001341	ZMIZ1-AS1	283050	CLIP-Seq	24297251	Unspecified
hsa-mir-424-5p	MIMAT0001341	MEG8	79104	CLIP-Seq	24297251	Unspecified
hsa-mir-424-5p	MIMAT0001341	LINC00922	283867	CLIP-Seq	24297251	Unspecified
hsa-mir-424-5p	MIMAT0001341	TSPEAR-AS2	114043	CLIP-Seq	24297251	Unspecified
hsa-mir-4262	MIMAT0016894	LUCAT1	100505994	CLIP-Seq	24297251	Unspecified
hsa-mir-4262	MIMAT0016894	MEG8	79104	CLIP-Seq	24297251	Unspecified
hsa-mir-4295	MIMAT0016844	RBPMS-AS1	100128750	CLIP-Seq	24297251	Unspecified
hsa-mir-4319	MIMAT0016870	CYP1B1-AS1	285154	CLIP-Seq	24297251	Unspecified
hsa-mir-432-5p	MIMAT0002814	LINC00313	114038	CLIP-Seq	24297251	Unspecified
hsa-mir-4424	MIMAT0018939	CYP1B1-AS1	285154	CLIP-Seq	24297251	Unspecified
hsa-mir-4428	MIMAT0018943	ZFPM2-AS1	102723356	CLIP-Seq	24297251	Unspecified
hsa-mir-4428	MIMAT0018943	ZMIZ1-AS1	283050	CLIP-Seq	24297251	Unspecified
hsa-mir-4428	MIMAT0018943	LOXL1-AS1	100287616	CLIP-Seq	24297251	Unspecified
hsa-mir-4428	MIMAT0018943	LOXL1-AS1	100287616	CLIP-Seq	24297251	Unspecified
hsa-mir-4429	MIMAT0018944	LINC00313	114038	CLIP-Seq	24297251	Unspecified
hsa-mir-4436a	MIMAT0018952	LINC00689	154822	CLIP-Seq	24297251	Unspecified
hsa-mir-4436a	MIMAT0018952	ZMIZ1-AS1	283050	CLIP-Seq	24297251	Unspecified
hsa-mir-4458	MIMAT0018980	MEG8	79104	CLIP-Seq	24297251	Unspecified
hsa-mir-4465	MIMAT0018992	DLX6-AS1	285987	CLIP-Seq	24297251	Unspecified
hsa-mir-449a	MIMAT0001541	RBPMS-AS1	100128750	CLIP-Seq	24297251	Unspecified
hsa-mir-449b-5p	MIMAT0003327	RBPMS-AS1	100128750	CLIP-Seq	24297251	Unspecified
hsa-mir-4500	MIMAT0019036	MEG8	79104	CLIP-Seq	24297251	Unspecified
hsa-mir-4524a-5p	MIMAT0019062	DLX6-AS1	285987	CLIP-Seq	24297251	Unspecified
hsa-mir-4524a-5p	MIMAT0019062	LINC00659	100652730	CLIP-Seq	24297251	Unspecified
hsa-mir-4524b-5p	MIMAT0022255	DLX6-AS1	285987	CLIP-Seq	24297251	Unspecified
hsa-mir-4524b-5p	MIMAT0022255	LINC00659	100652730	CLIP-Seq	24297251	Unspecified
hsa-mir-454-3p	MIMAT0003885	RBPMS-AS1	100128750	CLIP-Seq	24297251	Unspecified
hsa-mir-4640-3p	MIMAT0019700	LINC00313	114038	CLIP-Seq	24297251	Unspecified
hsa-mir-4640-3p	MIMAT0019700	LINC00313	114038	CLIP-Seq	24297251	Unspecified
hsa-mir-4677-3p	MIMAT0019761	CYP1B1-AS1	285154	CLIP-Seq	24297251	Unspecified
hsa-mir-4677-3p	MIMAT0019761	LINC00313	114038	CLIP-Seq	24297251	Unspecified
hsa-mir-4677-3p	MIMAT0019761	LINC00313	114038	CLIP-Seq	24297251	Unspecified
hsa-mir-4701-5p	MIMAT0019798	TSPEAR-AS2	114043	CLIP-Seq	24297251	Unspecified
hsa-mir-4731-5p	MIMAT0019853	LINC01146	283587	CLIP-Seq	24297251	Unspecified
hsa-mir-4731-5p	MIMAT0019853	LOXL1-AS1	100287616	CLIP-Seq	24297251	Unspecified
hsa-mir-4731-5p	MIMAT0019853	TSPEAR-AS2	114043	CLIP-Seq	24297251	Unspecified
hsa-mir-4735-3p	MIMAT0019861	ZFPM2-AS1	102723356	CLIP-Seq	24297251	Unspecified
hsa-mir-4735-3p	MIMAT0019861	LOXL1-AS1	100287616	CLIP-Seq	24297251	Unspecified
hsa-mir-4739	MIMAT0019868	CYP1B1-AS1	285154	CLIP-Seq	24297251	Unspecified
hsa-mir-4739	MIMAT0019868	LINC00922	283867	CLIP-Seq	24297251	Unspecified
hsa-mir-4756-5p	MIMAT0019899	CYP1B1-AS1	285154	CLIP-Seq	24297251	Unspecified
hsa-mir-4756-5p	MIMAT0019899	LINC00689	154822	CLIP-Seq	24297251	Unspecified
hsa-mir-4756-5p	MIMAT0019899	LINC00922	283867	CLIP-Seq	24297251	Unspecified
hsa-mir-4761-3p	MIMAT0019909	CYP1B1-AS1	285154	CLIP-Seq	24297251	Unspecified
hsa-mir-4761-3p	MIMAT0019909	LINC00689	154822	CLIP-Seq	24297251	Unspecified
hsa-mir-4761-3p	MIMAT0019909	CASC8	727677	CLIP-Seq	24297251	Unspecified
hsa-mir-4761-5p	MIMAT0019908	CASC8	727677	CLIP-Seq	24297251	Unspecified
hsa-mir-4761-5p	MIMAT0019908	LINC01146	283587	CLIP-Seq	24297251	Unspecified
hsa-mir-4761-5p	MIMAT0019908	MEG8	79104	CLIP-Seq	24297251	Unspecified
hsa-mir-4784	MIMAT0019948	CYP1B1-AS1	285154	CLIP-Seq	24297251	Unspecified
hsa-mir-4784	MIMAT0019948	ZMIZ1-AS1	283050	CLIP-Seq	24297251	Unspecified
hsa-mir-483-3p	MIMAT0002173	CLSTN2-AS1	101927808	CLIP-Seq	24297251	Unspecified
hsa-mir-483-3p	MIMAT0002173	LINC00689	154822	CLIP-Seq	24297251	Unspecified
hsa-mir-485-3p	MIMAT0002176	MEG8	79104	CLIP-Seq	24297251	Unspecified
hsa-mir-485-5p	MIMAT0002175	LINC00544	440131	CLIP-Seq	24297251	Unspecified
hsa-mir-485-5p	MIMAT0002175	DIO3OS	64150	CLIP-Seq	24297251	Unspecified
hsa-mir-485-5p	MIMAT0002175	LINC00659	100652730	CLIP-Seq	24297251	Unspecified
hsa-mir-485-5p	MIMAT0002175	LINC00266-1	140849	CLIP-Seq	24297251	Unspecified
hsa-mir-485-5p	MIMAT0002175	LINC00313	114038	CLIP-Seq	24297251	Unspecified
hsa-mir-485-5p	MIMAT0002175	TSPEAR-AS2	114043	CLIP-Seq	24297251	Unspecified
hsa-mir-487a-3p	MIMAT0002178	TSPEAR-AS2	114043	CLIP-Seq	24297251	Unspecified
hsa-mir-488-3p	MIMAT0004763	ZMIZ1-AS1	283050	CLIP-Seq	24297251	Unspecified
hsa-mir-488-3p	MIMAT0004763	LINC01204	101927528	CLIP-Seq	24297251	Unspecified
hsa-mir-489-3p	MIMAT0002805	CYP1B1-AS1	285154	CLIP-Seq	24297251	Unspecified
hsa-mir-489-3p	MIMAT0002805	TSPEAR-AS2	114043	CLIP-Seq	24297251	Unspecified
hsa-mir-491-5p	MIMAT0002807	LINC00460	728192	CLIP-Seq	24297251	Unspecified
hsa-mir-493-3p	MIMAT0003161	LINC00466	199899	CLIP-Seq	24297251	Unspecified
hsa-mir-493-3p	MIMAT0003161	CYP1B1-AS1	285154	CLIP-Seq	24297251	Unspecified
hsa-mir-493-3p	MIMAT0003161	CYP1B1-AS1	285154	CLIP-Seq	24297251	Unspecified
hsa-mir-493-5p	MIMAT0002813	LUCAT1	100505994	CLIP-Seq	24297251	Unspecified
hsa-mir-495-3p	MIMAT0002817	LUCAT1	100505994	CLIP-Seq	24297251	Unspecified
hsa-mir-495-3p	MIMAT0002817	MEG8	79104	CLIP-Seq	24297251	Unspecified
hsa-mir-495-3p	MIMAT0002817	MEG8	79104	CLIP-Seq	24297251	Unspecified
hsa-mir-496	MIMAT0002818	LINC00689	154822	CLIP-Seq	24297251	Unspecified
hsa-mir-497-5p	MIMAT0002820	TEX41	401014	CLIP-Seq	24297251	Unspecified
hsa-mir-497-5p	MIMAT0002820	DLX6-AS1	285987	CLIP-Seq	24297251	Unspecified
hsa-mir-497-5p	MIMAT0002820	ZMIZ1-AS1	283050	CLIP-Seq	24297251	Unspecified
hsa-mir-497-5p	MIMAT0002820	MEG8	79104	CLIP-Seq	24297251	Unspecified
hsa-mir-497-5p	MIMAT0002820	LINC00922	283867	CLIP-Seq	24297251	Unspecified
hsa-mir-497-5p	MIMAT0002820	TSPEAR-AS2	114043	CLIP-Seq	24297251	Unspecified
hsa-mir-499b-5p	MIMAT0019897	LOXL1-AS1	100287616	CLIP-Seq	24297251	Unspecified
hsa-mir-499b-5p	MIMAT0019897	LINC00659	100652730	CLIP-Seq	24297251	Unspecified
hsa-mir-5000-3p	MIMAT0021020	LINC00689	154822	CLIP-Seq	24297251	Unspecified
hsa-mir-5000-3p	MIMAT0021020	ZMIZ1-AS1	283050	CLIP-Seq	24297251	Unspecified
hsa-mir-500a-3p	MIMAT0002871	MEG8	79104	CLIP-Seq	24297251	Unspecified
hsa-mir-503-5p	MIMAT0002874	LINC00460	728192	CLIP-Seq	24297251	Unspecified
hsa-mir-503-5p	MIMAT0002874	LINC00659	100652730	CLIP-Seq	24297251	Unspecified
hsa-mir-5047	MIMAT0020541	LINC00544	440131	CLIP-Seq	24297251	Unspecified
hsa-mir-505-3p	MIMAT0002876	LINC00525	84847	CLIP-Seq	24297251	Unspecified
hsa-mir-506-3p	MIMAT0002878	DLX6-AS1	285987	CLIP-Seq	24297251	Unspecified
hsa-mir-506-3p	MIMAT0002878	ZMIZ1-AS1	283050	CLIP-Seq	24297251	Unspecified
hsa-mir-506-5p	MIMAT0022701	DNM3OS	100628315	CLIP-Seq	24297251	Unspecified
hsa-mir-506-5p	MIMAT0022701	LINC00689	154822	CLIP-Seq	24297251	Unspecified
hsa-mir-506-5p	MIMAT0022701	LOXL1-AS1	100287616	CLIP-Seq	24297251	Unspecified
hsa-mir-509-3p	MIMAT0002881	LINC01204	101927528	CLIP-Seq	24297251	Unspecified
hsa-mir-5094	MIMAT0021086	DLX6-AS1	285987	CLIP-Seq	24297251	Unspecified
hsa-mir-5094	MIMAT0021086	LOXL1-AS1	100287616	CLIP-Seq	24297251	Unspecified
hsa-mir-511-3p	MIMAT0026606	DLX6-AS1	285987	CLIP-Seq	24297251	Unspecified
hsa-mir-511-3p	MIMAT0026606	ZFPM2-AS1	102723356	CLIP-Seq	24297251	Unspecified
hsa-mir-512-3p	MIMAT0002823	LINC00689	154822	CLIP-Seq	24297251	Unspecified
hsa-mir-513a-5p	MIMAT0002877	LINC01234	100506465	CLIP-Seq	24297251	Unspecified
hsa-mir-513a-5p	MIMAT0002877	LINC00922	283867	CLIP-Seq	24297251	Unspecified
hsa-mir-513a-5p	MIMAT0002877	LINC01436	100996609	CLIP-Seq	24297251	Unspecified
hsa-mir-513a-5p	MIMAT0002877	TSPEAR-AS2	114043	CLIP-Seq	24297251	Unspecified
hsa-mir-513c-5p	MIMAT0005789	DLX6-AS1	285987	CLIP-Seq	24297251	Unspecified
hsa-mir-514a-3p	MIMAT0002883	LUCAT1	100505994	CLIP-Seq	24297251	Unspecified
hsa-mir-514a-3p	MIMAT0002883	LINC01146	283587	CLIP-Seq	24297251	Unspecified
hsa-mir-514a-3p	MIMAT0002883	SSTR5-AS1	146336	CLIP-Seq	24297251	Unspecified
hsa-mir-514b-3p	MIMAT0015088	LUCAT1	100505994	CLIP-Seq	24297251	Unspecified
hsa-mir-514b-3p	MIMAT0015088	LINC01146	283587	CLIP-Seq	24297251	Unspecified
hsa-mir-514b-3p	MIMAT0015088	SSTR5-AS1	146336	CLIP-Seq	24297251	Unspecified
hsa-mir-514b-5p	MIMAT0015087	DLX6-AS1	285987	CLIP-Seq	24297251	Unspecified
hsa-mir-515-5p	MIMAT0002826	ZFPM2-AS1	102723356	CLIP-Seq	24297251	Unspecified
hsa-mir-515-5p	MIMAT0002826	LOXL1-AS1	100287616	CLIP-Seq	24297251	Unspecified
hsa-mir-5194	MIMAT0021125	ZMIZ1-AS1	283050	CLIP-Seq	24297251	Unspecified
hsa-mir-5195-3p	MIMAT0021127	LINC01204	101927528	CLIP-Seq	24297251	Unspecified
hsa-mir-519d-3p	MIMAT0002853	LINC00689	154822	CLIP-Seq	24297251	Unspecified
hsa-mir-519e-5p	MIMAT0002828	ZFPM2-AS1	102723356	CLIP-Seq	24297251	Unspecified
hsa-mir-519e-5p	MIMAT0002828	LOXL1-AS1	100287616	CLIP-Seq	24297251	Unspecified
hsa-mir-520a-3p	MIMAT0002834	LINC00689	154822	CLIP-Seq	24297251	Unspecified
hsa-mir-520a-5p	MIMAT0002833	DLX6-AS1	285987	CLIP-Seq	24297251	Unspecified
hsa-mir-520a-5p	MIMAT0002833	LINC01234	100506465	CLIP-Seq	24297251	Unspecified
hsa-mir-520a-5p	MIMAT0002833	LOXL1-AS1	100287616	CLIP-Seq	24297251	Unspecified
hsa-mir-520a-5p	MIMAT0002833	LOXL1-AS1	100287616	CLIP-Seq	24297251	Unspecified
hsa-mir-520a-5p	MIMAT0002833	LINC00659	100652730	CLIP-Seq	24297251	Unspecified
hsa-mir-520b	MIMAT0002843	LINC00689	154822	CLIP-Seq	24297251	Unspecified
hsa-mir-520c-3p	MIMAT0002846	LINC00689	154822	CLIP-Seq	24297251	Unspecified
hsa-mir-520d-3p	MIMAT0002856	LINC00689	154822	CLIP-Seq	24297251	Unspecified
hsa-mir-520d-5p	MIMAT0002855	LOXL1-AS1	100287616	CLIP-Seq	24297251	Unspecified
hsa-mir-520e	MIMAT0002825	LINC00689	154822	CLIP-Seq	24297251	Unspecified
hsa-mir-520g-3p	MIMAT0002858	LINC00689	154822	CLIP-Seq	24297251	Unspecified
hsa-mir-520h	MIMAT0002867	LINC00689	154822	CLIP-Seq	24297251	Unspecified
hsa-mir-522-3p	MIMAT0002868	TSPEAR-AS2	114043	CLIP-Seq	24297251	Unspecified
hsa-mir-524-5p	MIMAT0002849	LOXL1-AS1	100287616	CLIP-Seq	24297251	Unspecified
hsa-mir-525-5p	MIMAT0002838	DLX6-AS1	285987	CLIP-Seq	24297251	Unspecified
hsa-mir-525-5p	MIMAT0002838	LINC01234	100506465	CLIP-Seq	24297251	Unspecified
hsa-mir-525-5p	MIMAT0002838	LOXL1-AS1	100287616	CLIP-Seq	24297251	Unspecified
hsa-mir-525-5p	MIMAT0002838	LOXL1-AS1	100287616	CLIP-Seq	24297251	Unspecified
hsa-mir-525-5p	MIMAT0002838	LINC00659	100652730	CLIP-Seq	24297251	Unspecified
hsa-mir-526b-3p	MIMAT0002836	LINC00689	154822	CLIP-Seq	24297251	Unspecified
hsa-mir-526b-5p	MIMAT0002835	LINC00941	100287314	CLIP-Seq	24297251	Unspecified
hsa-mir-526b-5p	MIMAT0002835	LINC01193	348120	CLIP-Seq	24297251	Unspecified
hsa-mir-526b-5p	MIMAT0002835	LOXL1-AS1	100287616	CLIP-Seq	24297251	Unspecified
hsa-mir-532-3p	MIMAT0004780	LINC00494	284749	CLIP-Seq	24297251	Unspecified
hsa-mir-539-3p	MIMAT0022705	MEG8	79104	CLIP-Seq	24297251	Unspecified
hsa-mir-545-3p	MIMAT0003165	MEG8	79104	CLIP-Seq	24297251	Unspecified
hsa-mir-545-3p	MIMAT0003165	LOXL1-AS1	100287616	CLIP-Seq	24297251	Unspecified
hsa-mir-552-3p	MIMAT0003215	DNM3OS	100628315	CLIP-Seq	24297251	Unspecified
hsa-mir-552-5p	MIMAT0026615	LOXL1-AS1	100287616	CLIP-Seq	24297251	Unspecified
hsa-mir-556-3p	MIMAT0004793	LINC00689	154822	CLIP-Seq	24297251	Unspecified
hsa-mir-556-3p	MIMAT0004793	LOXL1-AS1	100287616	CLIP-Seq	24297251	Unspecified
hsa-mir-5586-5p	MIMAT0022287	LOXL1-AS1	100287616	CLIP-Seq	24297251	Unspecified
hsa-mir-5590-3p	MIMAT0022300	LINC00689	154822	CLIP-Seq	24297251	Unspecified
hsa-mir-5590-3p	MIMAT0022300	LOXL1-AS1	100287616	CLIP-Seq	24297251	Unspecified
hsa-mir-561-5p	MIMAT0022706	LINC00466	199899	CLIP-Seq	24297251	Unspecified
hsa-mir-561-5p	MIMAT0022706	ZMIZ1-AS1	283050	CLIP-Seq	24297251	Unspecified
hsa-mir-561-5p	MIMAT0022706	LINC00313	114038	CLIP-Seq	24297251	Unspecified
hsa-mir-5687	MIMAT0022478	LINC00313	114038	CLIP-Seq	24297251	Unspecified
hsa-mir-5688	MIMAT0022479	LUCAT1	100505994	CLIP-Seq	24297251	Unspecified
hsa-mir-5688	MIMAT0022479	MEG8	79104	CLIP-Seq	24297251	Unspecified
hsa-mir-5688	MIMAT0022479	MEG8	79104	CLIP-Seq	24297251	Unspecified
hsa-mir-5691	MIMAT0022483	LINC00313	114038	CLIP-Seq	24297251	Unspecified
hsa-mir-574-3p	MIMAT0003239	DIO3OS	64150	CLIP-Seq	24297251	Unspecified
hsa-mir-574-5p	MIMAT0004795	DIO3OS	64150	CLIP-Seq	24297251	Unspecified
hsa-mir-574-5p	MIMAT0004795	TSPEAR-AS2	114043	CLIP-Seq	24297251	Unspecified
hsa-mir-577	MIMAT0003242	LINC00520	645687	CLIP-Seq	24297251	Unspecified
hsa-mir-579-3p	MIMAT0003244	LINC01146	283587	CLIP-Seq	24297251	Unspecified
hsa-mir-582-3p	MIMAT0004797	ZMIZ1-AS1	283050	CLIP-Seq	24297251	Unspecified
hsa-mir-582-5p	MIMAT0003247	LINC00689	154822	CLIP-Seq	24297251	Unspecified
hsa-mir-582-5p	MIMAT0003247	MEG8	79104	CLIP-Seq	24297251	Unspecified
hsa-mir-585-3p	MIMAT0003250	LINC01436	100996609	CLIP-Seq	24297251	Unspecified
hsa-mir-588	MIMAT0003255	TSPEAR-AS2	114043	CLIP-Seq	24297251	Unspecified
hsa-mir-589-5p	MIMAT0004799	OR2A1-AS1	101928492	CLIP-Seq	24297251	Unspecified
hsa-mir-589-5p	MIMAT0004799	OR2A1-AS1	101928492	CLIP-Seq	24297251	Unspecified
hsa-mir-589-5p	MIMAT0004799	LOXL1-AS1	100287616	CLIP-Seq	24297251	Unspecified
hsa-mir-599	MIMAT0003267	CASC8	727677	CLIP-Seq	24297251	Unspecified
hsa-mir-616-3p	MIMAT0004805	MEG8	79104	CLIP-Seq	24297251	Unspecified
hsa-mir-620	MIMAT0003289	SSTR5-AS1	146336	CLIP-Seq	24297251	Unspecified
hsa-mir-624-3p	MIMAT0004807	LOXL1-AS1	100287616	CLIP-Seq	24297251	Unspecified
hsa-mir-641	MIMAT0003311	RBPMS-AS1	100128750	CLIP-Seq	24297251	Unspecified
hsa-mir-641	MIMAT0003311	LINC01146	283587	CLIP-Seq	24297251	Unspecified
hsa-mir-642a-3p	MIMAT0020924	DNM3OS	100628315	CLIP-Seq	24297251	Unspecified
hsa-mir-642a-3p	MIMAT0020924	LUCAT1	100505994	CLIP-Seq	24297251	Unspecified
hsa-mir-642b-3p	MIMAT0018444	DNM3OS	100628315	CLIP-Seq	24297251	Unspecified
hsa-mir-642b-3p	MIMAT0018444	LUCAT1	100505994	CLIP-Seq	24297251	Unspecified
hsa-mir-650	MIMAT0003320	ZFPM2-AS1	102723356	CLIP-Seq	24297251	Unspecified
hsa-mir-650	MIMAT0003320	ZMIZ1-AS1	283050	CLIP-Seq	24297251	Unspecified
hsa-mir-650	MIMAT0003320	LINC01146	283587	CLIP-Seq	24297251	Unspecified
hsa-mir-650	MIMAT0003320	MEG8	79104	CLIP-Seq	24297251	Unspecified
hsa-mir-650	MIMAT0003320	LINC00659	100652730	CLIP-Seq	24297251	Unspecified
hsa-mir-6504-5p	MIMAT0025464	CASC8	727677	CLIP-Seq	24297251	Unspecified
hsa-mir-6504-5p	MIMAT0025464	LINC00460	728192	CLIP-Seq	24297251	Unspecified
hsa-mir-6504-5p	MIMAT0025464	LINC01146	283587	CLIP-Seq	24297251	Unspecified
hsa-mir-6504-5p	MIMAT0025464	LINC01436	100996609	CLIP-Seq	24297251	Unspecified
hsa-mir-6509-3p	MIMAT0025475	LINC01234	100506465	CLIP-Seq	24297251	Unspecified
hsa-mir-6512-3p	MIMAT0025481	DNM3OS	100628315	CLIP-Seq	24297251	Unspecified
hsa-mir-6512-3p	MIMAT0025481	DIO3OS	64150	CLIP-Seq	24297251	Unspecified
hsa-mir-6512-3p	MIMAT0025481	LOXL1-AS1	100287616	CLIP-Seq	24297251	Unspecified
hsa-mir-6512-3p	MIMAT0025481	TSPEAR-AS2	114043	CLIP-Seq	24297251	Unspecified
hsa-mir-653-5p	MIMAT0003328	OR2A1-AS1	101928492	CLIP-Seq	24297251	Unspecified
hsa-mir-653-5p	MIMAT0003328	OR2A1-AS1	101928492	CLIP-Seq	24297251	Unspecified
hsa-mir-653-5p	MIMAT0003328	OR2A1-AS1	101928492	CLIP-Seq	24297251	Unspecified
hsa-mir-653-5p	MIMAT0003328	ZFPM2-AS1	102723356	CLIP-Seq	24297251	Unspecified
hsa-mir-654-3p	MIMAT0004814	LINC00460	728192	CLIP-Seq	24297251	Unspecified
hsa-mir-655-3p	MIMAT0003331	LINC00689	154822	CLIP-Seq	24297251	Unspecified
hsa-mir-656-3p	MIMAT0003332	DNM3OS	100628315	CLIP-Seq	24297251	Unspecified
hsa-mir-656-3p	MIMAT0003332	LINC00689	154822	CLIP-Seq	24297251	Unspecified
hsa-mir-656-3p	MIMAT0003332	DIO3OS	64150	CLIP-Seq	24297251	Unspecified
hsa-mir-660-5p	MIMAT0003338	DIO3OS	64150	CLIP-Seq	24297251	Unspecified
hsa-mir-664b-3p	MIMAT0022272	LINC01146	283587	CLIP-Seq	24297251	Unspecified
hsa-mir-665	MIMAT0004952	TSPEAR-AS2	114043	CLIP-Seq	24297251	Unspecified
hsa-mir-670-3p	MIMAT0026640	RBPMS-AS1	100128750	CLIP-Seq	24297251	Unspecified
hsa-mir-670-5p	MIMAT0010357	CYP1B1-AS1	285154	CLIP-Seq	24297251	Unspecified
hsa-mir-671-5p	MIMAT0003880	CASC8	727677	CLIP-Seq	24297251	Unspecified
hsa-mir-6720-5p	MIMAT0027345	DNM3OS	100628315	CLIP-Seq	24297251	Unspecified
hsa-mir-6720-5p	MIMAT0027345	DIO3OS	64150	CLIP-Seq	24297251	Unspecified
hsa-mir-6720-5p	MIMAT0027345	LOXL1-AS1	100287616	CLIP-Seq	24297251	Unspecified
hsa-mir-6720-5p	MIMAT0027345	TSPEAR-AS2	114043	CLIP-Seq	24297251	Unspecified
hsa-mir-6738-5p	MIMAT0027377	ZMIZ1-AS1	283050	CLIP-Seq	24297251	Unspecified
hsa-mir-675-3p	MIMAT0006790	LOXL1-AS1	100287616	CLIP-Seq	24297251	Unspecified
hsa-mir-676-3p	MIMAT0018204	LOXL1-AS1	100287616	CLIP-Seq	24297251	Unspecified
hsa-mir-6763-5p	MIMAT0027426	ZMIZ1-AS1	283050	CLIP-Seq	24297251	Unspecified
hsa-mir-6763-5p	MIMAT0027426	LINC00520	645687	CLIP-Seq	24297251	Unspecified
hsa-mir-6763-5p	MIMAT0027426	LOXL1-AS1	100287616	CLIP-Seq	24297251	Unspecified
hsa-mir-6763-5p	MIMAT0027426	LOXL1-AS1	100287616	CLIP-Seq	24297251	Unspecified
hsa-mir-6799-3p	MIMAT0027499	LINC00689	154822	CLIP-Seq	24297251	Unspecified
hsa-mir-6799-3p	MIMAT0027499	LINC00659	100652730	CLIP-Seq	24297251	Unspecified
hsa-mir-6799-3p	MIMAT0027499	TSPEAR-AS2	114043	CLIP-Seq	24297251	Unspecified
hsa-mir-6805-3p	MIMAT0027511	LINC00313	114038	CLIP-Seq	24297251	Unspecified
hsa-mir-6816-5p	MIMAT0027532	OR2A1-AS1	101928492	CLIP-Seq	24297251	Unspecified
hsa-mir-6816-5p	MIMAT0027532	OR2A1-AS1	101928492	CLIP-Seq	24297251	Unspecified
hsa-mir-6816-5p	MIMAT0027532	LINC00266-1	140849	CLIP-Seq	24297251	Unspecified
hsa-mir-6823-3p	MIMAT0027547	LINC00266-1	140849	CLIP-Seq	24297251	Unspecified
hsa-mir-6838-5p	MIMAT0027578	TEX41	401014	CLIP-Seq	24297251	Unspecified
hsa-mir-6838-5p	MIMAT0027578	DLX6-AS1	285987	CLIP-Seq	24297251	Unspecified
hsa-mir-6838-5p	MIMAT0027578	ZMIZ1-AS1	283050	CLIP-Seq	24297251	Unspecified
hsa-mir-6838-5p	MIMAT0027578	MEG8	79104	CLIP-Seq	24297251	Unspecified
hsa-mir-6838-5p	MIMAT0027578	LINC00922	283867	CLIP-Seq	24297251	Unspecified
hsa-mir-6838-5p	MIMAT0027578	TSPEAR-AS2	114043	CLIP-Seq	24297251	Unspecified
hsa-mir-6849-5p	MIMAT0027598	LINC00659	100652730	CLIP-Seq	24297251	Unspecified
hsa-mir-6875-5p	MIMAT0027650	CYP1B1-AS1	285154	CLIP-Seq	24297251	Unspecified
hsa-mir-6875-5p	MIMAT0027650	ZMIZ1-AS1	283050	CLIP-Seq	24297251	Unspecified
hsa-mir-6875-5p	MIMAT0027650	LOXL1-AS1	100287616	CLIP-Seq	24297251	Unspecified
hsa-mir-6875-5p	MIMAT0027650	LOXL1-AS1	100287616	CLIP-Seq	24297251	Unspecified
hsa-mir-6884-5p	MIMAT0027668	LINC00544	440131	CLIP-Seq	24297251	Unspecified
hsa-mir-6884-5p	MIMAT0027668	DIO3OS	64150	CLIP-Seq	24297251	Unspecified
hsa-mir-6884-5p	MIMAT0027668	LINC00659	100652730	CLIP-Seq	24297251	Unspecified
hsa-mir-6884-5p	MIMAT0027668	LINC00266-1	140849	CLIP-Seq	24297251	Unspecified
hsa-mir-6884-5p	MIMAT0027668	LINC00313	114038	CLIP-Seq	24297251	Unspecified
hsa-mir-6884-5p	MIMAT0027668	TSPEAR-AS2	114043	CLIP-Seq	24297251	Unspecified
hsa-mir-6893-3p	MIMAT0027687	DNM3OS	100628315	CLIP-Seq	24297251	Unspecified
hsa-mir-6893-3p	MIMAT0027687	LINC00689	154822	CLIP-Seq	24297251	Unspecified
hsa-mir-6893-3p	MIMAT0027687	LINC00659	100652730	CLIP-Seq	24297251	Unspecified
hsa-mir-6893-3p	MIMAT0027687	TSPEAR-AS2	114043	CLIP-Seq	24297251	Unspecified
hsa-mir-7-5p	MIMAT0000252	RBPMS-AS1	100128750	CLIP-Seq	24297251	Unspecified
hsa-mir-708-5p	MIMAT0004926	LINC01193	348120	CLIP-Seq	24297251	Unspecified
hsa-mir-708-5p	MIMAT0004926	LOXL1-AS1	100287616	CLIP-Seq	24297251	Unspecified
hsa-mir-708-5p	MIMAT0004926	TSPEAR-AS2	114043	CLIP-Seq	24297251	Unspecified
hsa-mir-744-5p	MIMAT0004945	CYP1B1-AS1	285154	CLIP-Seq	24297251	Unspecified
hsa-mir-760	MIMAT0004957	LOXL1-AS1	100287616	CLIP-Seq	24297251	Unspecified
hsa-mir-760	MIMAT0004957	LINC00659	100652730	CLIP-Seq	24297251	Unspecified
hsa-mir-760	MIMAT0004957	LINC00313	114038	CLIP-Seq	24297251	Unspecified
hsa-mir-761	MIMAT0010364	LOXL1-AS1	100287616	CLIP-Seq	24297251	Unspecified
hsa-mir-761	MIMAT0010364	TSPEAR-AS2	114043	CLIP-Seq	24297251	Unspecified
hsa-mir-761	MIMAT0010364	TSPEAR-AS2	114043	CLIP-Seq	24297251	Unspecified
hsa-mir-766-5p	MIMAT0022714	LINC00689	154822	CLIP-Seq	24297251	Unspecified
hsa-mir-766-5p	MIMAT0022714	ZMIZ1-AS1	283050	CLIP-Seq	24297251	Unspecified
hsa-mir-769-5p	MIMAT0003886	LINC00689	154822	CLIP-Seq	24297251	Unspecified
hsa-mir-769-5p	MIMAT0003886	LINC00689	154822	CLIP-Seq	24297251	Unspecified
hsa-mir-873-3p	MIMAT0022717	CYP1B1-AS1	285154	CLIP-Seq	24297251	Unspecified
hsa-mir-873-3p	MIMAT0022717	LINC00941	100287314	CLIP-Seq	24297251	Unspecified
hsa-mir-874-3p	MIMAT0004911	LINC00313	114038	CLIP-Seq	24297251	Unspecified
hsa-mir-874-3p	MIMAT0004911	TSPEAR-AS2	114043	CLIP-Seq	24297251	Unspecified
hsa-mir-876-5p	MIMAT0004924	LINC00689	154822	CLIP-Seq	24297251	Unspecified
hsa-mir-885-5p	MIMAT0004947	TEX41	401014	CLIP-Seq	24297251	Unspecified
hsa-mir-885-5p	MIMAT0004947	MEG8	79104	CLIP-Seq	24297251	Unspecified
hsa-mir-885-5p	MIMAT0004947	LINC00313	114038	CLIP-Seq	24297251	Unspecified
hsa-mir-885-5p	MIMAT0004947	LINC00313	114038	CLIP-Seq	24297251	Unspecified
hsa-mir-892c-5p	MIMAT0025857	CYP1B1-AS1	285154	CLIP-Seq	24297251	Unspecified
hsa-mir-892c-5p	MIMAT0025857	LUCAT1	100505994	CLIP-Seq	24297251	Unspecified
hsa-mir-9-3p	MIMAT0000442	CYP1B1-AS1	285154	CLIP-Seq	24297251	Unspecified
hsa-mir-9-3p	MIMAT0000442	LINC00689	154822	CLIP-Seq	24297251	Unspecified
hsa-mir-9-5p	MIMAT0000441	LOXL1-AS1	100287616	CLIP-Seq	24297251	Unspecified
hsa-mir-92a-3p	MIMAT0000092	MEG8	79104	CLIP-Seq	24297251	Unspecified
hsa-mir-92b-3p	MIMAT0003218	MEG8	79104	CLIP-Seq	24297251	Unspecified
hsa-mir-93-5p	MIMAT0000093	LINC00689	154822	CLIP-Seq	24297251	Unspecified
hsa-mir-944	MIMAT0004987	TEX41	401014	CLIP-Seq	24297251	Unspecified
hsa-mir-96-5p	MIMAT0000095	LINC01204	101927528	CLIP-Seq	24297251	Unspecified
hsa-mir-98-5p	MIMAT0000096	MEG8	79104	CLIP-Seq	24297251	Unspecified
