# Supplementary material for: Construction of an Extracellular Matrix–Related Risk Model to Analyze the Correlation Between Glioblastoma and Tumor Immunity
Source: Biomed Res Int. 2025 Mar 10;2025:2004975. doi: 10.1155/bmri/2004975 (PMC11991793; doi:10.1155/bmri/2004975)
Supplement: Supporting Information 4 — Table S4: Network of miRNA–mRNA relationships. [file 2004975.f4.xlsx]

## Sheet: Sheet1
ID	Accession	Target	TargetID	Experiment	Literature	Tissue
hsa-mir-16-5p	MIMAT0000069	PLAUR	5329	Proteomics	18668040	Unspecified
hsa-mir-26b-5p	MIMAT0000083	TIMP1	7076	Microarray	19088304	Unspecified
hsa-mir-33a-5p	MIMAT0000091	FOSL1	8061	Immunofluorescence//Luciferase reporter assay//qRT-PCR//Western blot	23527086	Unspecified
hsa-mir-96-5p	MIMAT0000095	TIMP1	7076	qRT-PCR//Western blot	27012708	Unspecified
hsa-mir-129-5p	MIMAT0000242	BDKRB2	624	Luciferase reporter assay//qRT-PCR	25008064	Unspecified
hsa-mir-34a-5p	MIMAT0000255	FOSL1	8061	Immunoblot//Immunoprecipitaion//Luciferase reporter assay//PAR-CLIP//qRT-PCR//Western blot	22198213|23001043|26701625	Unspecified
hsa-mir-181a-5p	MIMAT0000256	TIMP1	7076	Luciferase reporter assay//qRT-PCR//Western blot	22492871	Unspecified
hsa-mir-204-5p	MIMAT0000265	PLAUR	5329	Microarray	21282569	Unspecified
hsa-mir-138-5p	MIMAT0000430	FOSL1	8061	Luciferase reporter assay//Western blot	21969367	Unspecified
hsa-mir-146a-5p	MIMAT0000449	PLAUR	5329	Luciferase reporter assay//qRT-PCR//Western blot	26082201	Unspecified
hsa-mir-185-5p	MIMAT0000455	FOSL1	8061	PAR-CLIP	26701625	Unspecified
hsa-mir-155-5p	MIMAT0000646	PLAUR	5329	Proteomics	18668040	Unspecified
hsa-mir-34c-5p	MIMAT0000686	FOSL1	8061	Immunoblot//Luciferase reporter assay//PAR-CLIP//qRT-PCR	23001043|26701625	Unspecified
hsa-mir-377-3p	MIMAT0000730	TIMP1	7076	Luciferase reporter assay//qRT-PCR//Western blot	25998046	Unspecified
hsa-mir-335-5p	MIMAT0000765	PLAUR	5329	Luciferase reporter assay//qRT-PCR//Western blot	26082201	Unspecified
hsa-mir-449a	MIMAT0001541	FOSL1	8061	PAR-CLIP	26701625	Unspecified
hsa-mir-520a-5p	MIMAT0002833	FOSL1	8061	PAR-CLIP	26701625	Unspecified
hsa-mir-525-5p	MIMAT0002838	FOSL1	8061	PAR-CLIP	26701625	Unspecified
hsa-mir-519a-3p	MIMAT0002869	TIMP1	7076	Luciferase reporter assay//qRT-PCR//Western blot	22262409	Unspecified
hsa-mir-513a-5p	MIMAT0002877	FOSL1	8061	PAR-CLIP	26701625	Unspecified
hsa-mir-622	MIMAT0003291	PLAUR	5329	Luciferase reporter assay//qRT-PCR//Western blot	26082201	Unspecified
hsa-mir-625-5p	MIMAT0003294	FOSL1	8061	PAR-CLIP	23592263|20371350|26701625	Unspecified
hsa-mir-637	MIMAT0003307	ADAMTS14	140766	PAR-CLIP	22291592	Unspecified
hsa-mir-644a	MIMAT0003314	FOSL1	8061	PAR-CLIP	26701625	Unspecified
hsa-mir-449b-5p	MIMAT0003327	FOSL1	8061	PAR-CLIP	26701625	Unspecified
hsa-mir-363-5p	MIMAT0003385	TIMP1	7076	PAR-CLIP	26701625	Unspecified
hsa-mir-363-5p	MIMAT0003385	FOSL1	8061	PAR-CLIP	26701625	Unspecified
hsa-mir-765	MIMAT0003945	FOSL1	8061	PAR-CLIP	23592263|20371350|26701625	Unspecified
hsa-mir-19a-5p	MIMAT0004490	TIMP1	7076	qRT-PCR//Western blot	27012708	Unspecified
hsa-mir-92a-1-5p	MIMAT0004507	FOSL1	8061	PAR-CLIP	26701625	Unspecified
hsa-mir-92a-2-5p	MIMAT0004508	FOSL1	8061	PAR-CLIP	23592263|20371350|26701625	Unspecified
hsa-mir-296-3p	MIMAT0004679	FOSL1	8061	PAR-CLIP	26701625	Unspecified
hsa-mir-130b-5p	MIMAT0004680	BDKRB2	624	HITS-CLIP	19536157	Unspecified
hsa-mir-423-5p	MIMAT0004748	ADAMTS14	140766	PAR-CLIP	22291592	Unspecified
hsa-mir-574-5p	MIMAT0004795	FOSL1	8061	PAR-CLIP	26701625	Unspecified
hsa-mir-875-3p	MIMAT0004923	FOSL1	8061	PAR-CLIP	26701625	Unspecified
hsa-mir-939-5p	MIMAT0004982	ADAMTS14	140766	PAR-CLIP	22291592	Unspecified
hsa-mir-1237-3p	MIMAT0005592	BDKRB2	624	HITS-CLIP	19536157	Unspecified
hsa-mir-1296-5p	MIMAT0005794	FOSL1	8061	PAR-CLIP	26701625	Unspecified
hsa-mir-1207-3p	MIMAT0005872	FOSL1	8061	PAR-CLIP	23592263|20371350|26701625	Unspecified
hsa-mir-1293	MIMAT0005883	TIMP1	7076	Luciferase reporter assay//Western blot	23943285	Unspecified
hsa-mir-1293	MIMAT0005883	FOSL1	8061	PAR-CLIP	26701625	Unspecified
hsa-mir-1299	MIMAT0005887	FOSL1	8061	PAR-CLIP	26701625	Unspecified
hsa-mir-1245a	MIMAT0005897	FOSL1	8061	PAR-CLIP	26701625	Unspecified
hsa-mir-1248	MIMAT0005900	BDKRB2	624	HITS-CLIP	19536157	Unspecified
hsa-mir-1262	MIMAT0005914	FOSL1	8061	PAR-CLIP	26701625	Unspecified
hsa-mir-1275	MIMAT0005929	FOSL1	8061	PAR-CLIP	23592263|20371350|26701625	Unspecified
hsa-mir-1292-5p	MIMAT0005943	TIMP1	7076	PAR-CLIP	26701625	Unspecified
hsa-mir-205-3p	MIMAT0009197	TIMP1	7076	PAR-CLIP	26701625	Unspecified
hsa-mir-2909	MIMAT0013863	FOSL1	8061	PAR-CLIP	26701625	Unspecified
hsa-mir-3134	MIMAT0015000	FOSL1	8061	PAR-CLIP	26701625	Unspecified
hsa-mir-3138	MIMAT0015006	TIMP1	7076	PAR-CLIP	26701625	Unspecified
hsa-mir-3150a-3p	MIMAT0015023	ADAMTS14	140766	PAR-CLIP	22291592	Unspecified
hsa-mir-3158-3p	MIMAT0015032	FOSL1	8061	PAR-CLIP	26701625	Unspecified
hsa-mir-3165	MIMAT0015039	FOSL1	8061	PAR-CLIP	26701625	Unspecified
hsa-mir-3175	MIMAT0015052	ADAMTS14	140766	PAR-CLIP	22291592	Unspecified
hsa-mir-3179	MIMAT0015056	FOSL1	8061	PAR-CLIP	23592263|20371350|26701625	Unspecified
hsa-mir-3184-5p	MIMAT0015064	ADAMTS14	140766	PAR-CLIP	22291592	Unspecified
hsa-mir-3202	MIMAT0015089	FOSL1	8061	PAR-CLIP	23592263|20371350|26701625	Unspecified
hsa-mir-4306	MIMAT0016858	FOSL1	8061	PAR-CLIP	26701625	Unspecified
hsa-mir-4314	MIMAT0016868	ADAMTS14	140766	PAR-CLIP	22291592	Unspecified
hsa-mir-4271	MIMAT0016901	FOSL1	8061	PAR-CLIP	23592263|20371350|26701625	Unspecified
hsa-mir-4289	MIMAT0016920	TIMP1	7076	PAR-CLIP	26701625	Unspecified
hsa-mir-3150b-3p	MIMAT0018194	FOSL1	8061	PAR-CLIP	23592263|20371350|26701625	Unspecified
hsa-mir-3926	MIMAT0018201	ADAMTS14	140766	PAR-CLIP	22291592	Unspecified
hsa-mir-3936	MIMAT0018351	FOSL1	8061	PAR-CLIP	26701625	Unspecified
hsa-mir-4426	MIMAT0018941	TIMP1	7076	PAR-CLIP	26701625	Unspecified
hsa-mir-4433a-3p	MIMAT0018949	FOSL1	8061	PAR-CLIP	26701625	Unspecified
hsa-mir-4446-3p	MIMAT0018965	FOSL1	8061	PAR-CLIP	26701625	Unspecified
hsa-mir-4447	MIMAT0018966	FOSL1	8061	PAR-CLIP	23592263|20371350|26701625	Unspecified
hsa-mir-4448	MIMAT0018967	BDKRB2	624	HITS-CLIP	19536157	Unspecified
hsa-mir-4459	MIMAT0018981	FOSL1	8061	PAR-CLIP	26701625	Unspecified
hsa-mir-4471	MIMAT0018998	TIMP1	7076	PAR-CLIP	26701625	Unspecified
hsa-mir-4472	MIMAT0018999	FOSL1	8061	PAR-CLIP	23592263|20371350|26701625	Unspecified
hsa-mir-4481	MIMAT0019015	TIMP1	7076	PAR-CLIP	26701625	Unspecified
hsa-mir-4483	MIMAT0019017	FOSL1	8061	PAR-CLIP	26701625	Unspecified
hsa-mir-4525	MIMAT0019064	FOSL1	8061	PAR-CLIP	23592263|20371350|26701625	Unspecified
hsa-mir-4533	MIMAT0019072	FOSL1	8061	PAR-CLIP	26701625	Unspecified
hsa-mir-4534	MIMAT0019073	FOSL1	8061	PAR-CLIP	26701625	Unspecified
hsa-mir-3688-5p	MIMAT0019223	FOSL1	8061	PAR-CLIP	26701625	Unspecified
hsa-mir-4644	MIMAT0019704	FOSL1	8061	PAR-CLIP	26701625	Unspecified
hsa-mir-4647	MIMAT0019709	TIMP1	7076	PAR-CLIP	26701625	Unspecified
hsa-mir-4659a-3p	MIMAT0019727	BDKRB2	624	HITS-CLIP	19536157	Unspecified
hsa-mir-4659b-3p	MIMAT0019734	BDKRB2	624	HITS-CLIP	19536157	Unspecified
hsa-mir-4662b	MIMAT0019736	TIMP1	7076	PAR-CLIP	26701625	Unspecified
hsa-mir-4665-5p	MIMAT0019739	FOSL1	8061	PAR-CLIP	23592263|20371350|26701625	Unspecified
hsa-mir-4667-5p	MIMAT0019743	ADAMTS14	140766	PAR-CLIP	22291592	Unspecified
hsa-mir-4693-3p	MIMAT0019785	FOSL1	8061	PAR-CLIP	26701625	Unspecified
hsa-mir-4700-5p	MIMAT0019796	ADAMTS14	140766	PAR-CLIP	22291592	Unspecified
hsa-mir-4701-3p	MIMAT0019799	FOSL1	8061	PAR-CLIP	26701625	Unspecified
hsa-mir-4723-5p	MIMAT0019838	FOSL1	8061	PAR-CLIP	23592263|20371350|26701625	Unspecified
hsa-mir-4725-3p	MIMAT0019844	FOSL1	8061	PAR-CLIP	23592263|20371350|26701625	Unspecified
hsa-mir-4745-5p	MIMAT0019878	TIMP1	7076	PAR-CLIP	26701625	Unspecified
hsa-mir-4747-5p	MIMAT0019882	FOSL1	8061	PAR-CLIP	23592263|20371350|26701625	Unspecified
hsa-mir-4751	MIMAT0019888	FOSL1	8061	PAR-CLIP	26701625	Unspecified
hsa-mir-4753-3p	MIMAT0019891	BDKRB2	624	HITS-CLIP	19536157	Unspecified
hsa-mir-4768-3p	MIMAT0019921	FOSL1	8061	PAR-CLIP	26701625	Unspecified
hsa-mir-4784	MIMAT0019948	FOSL1	8061	PAR-CLIP	23592263|20371350|26701625	Unspecified
hsa-mir-5010-5p	MIMAT0021043	FOSL1	8061	PAR-CLIP	23592263|20371350|26701625	Unspecified
hsa-mir-5088-5p	MIMAT0021080	FOSL1	8061	PAR-CLIP	26701625	Unspecified
hsa-mir-5192	MIMAT0021123	FOSL1	8061	PAR-CLIP	26701625	Unspecified
hsa-mir-5196-5p	MIMAT0021128	FOSL1	8061	PAR-CLIP	23592263|20371350|26701625	Unspecified
hsa-mir-548au-3p	MIMAT0022292	FOSL1	8061	PAR-CLIP	26701625	Unspecified
hsa-mir-5698	MIMAT0022491	FOSL1	8061	PAR-CLIP	23592263|20371350|26701625	Unspecified
hsa-mir-4743-3p	MIMAT0022978	FOSL1	8061	PAR-CLIP	26701625	Unspecified
hsa-mir-6077	MIMAT0023702	FOSL1	8061	PAR-CLIP	26701625	Unspecified
hsa-mir-6128	MIMAT0024611	FOSL1	8061	PAR-CLIP	26701625	Unspecified
hsa-mir-215-3p	MIMAT0026476	FOSL1	8061	PAR-CLIP	26701625	Unspecified
hsa-mir-891a-3p	MIMAT0026717	FOSL1	8061	PAR-CLIP	26701625	Unspecified
hsa-mir-2276-5p	MIMAT0026921	BDKRB2	624	HITS-CLIP	19536157	Unspecified
hsa-mir-1343-5p	MIMAT0027038	ADAMTS14	140766	PAR-CLIP	22291592	Unspecified
hsa-mir-6731-5p	MIMAT0027363	ADAMTS14	140766	PAR-CLIP	22291592	Unspecified
hsa-mir-6736-5p	MIMAT0027373	FOSL1	8061	PAR-CLIP	26701625	Unspecified
hsa-mir-6741-5p	MIMAT0027383	FOSL1	8061	PAR-CLIP	26701625	Unspecified
hsa-mir-6745	MIMAT0027391	TIMP1	7076	PAR-CLIP	26701625	Unspecified
hsa-mir-6745	MIMAT0027391	FOSL1	8061	PAR-CLIP	26701625	Unspecified
hsa-mir-6756-5p	MIMAT0027412	FOSL1	8061	PAR-CLIP	26701625	Unspecified
hsa-mir-6762-5p	MIMAT0027424	ADAMTS14	140766	PAR-CLIP	22291592	Unspecified
hsa-mir-6763-5p	MIMAT0027426	ADAMTS14	140766	PAR-CLIP	22291592	Unspecified
hsa-mir-6766-5p	MIMAT0027432	FOSL1	8061	PAR-CLIP	26701625	Unspecified
hsa-mir-6773-3p	MIMAT0027447	FOSL1	8061	PAR-CLIP	26701625	Unspecified
hsa-mir-6786-5p	MIMAT0027472	FOSL1	8061	PAR-CLIP	23592263|20371350|26701625	Unspecified
hsa-mir-6804-5p	MIMAT0027508	FOSL1	8061	PAR-CLIP	26701625	Unspecified
hsa-mir-6809-3p	MIMAT0027519	BDKRB2	624	HITS-CLIP	19536157	Unspecified
hsa-mir-6821-3p	MIMAT0027543	FOSL1	8061	PAR-CLIP	26701625	Unspecified
hsa-mir-6825-5p	MIMAT0027550	FOSL1	8061	PAR-CLIP	23592263|20371350|26701625	Unspecified
hsa-mir-6825-5p	MIMAT0027550	ADAMTS14	140766	PAR-CLIP	22291592	Unspecified
hsa-mir-6780b-5p	MIMAT0027572	FOSL1	8061	PAR-CLIP	23592263|20371350|26701625	Unspecified
hsa-mir-6845-5p	MIMAT0027590	ADAMTS14	140766	PAR-CLIP	22291592	Unspecified
hsa-mir-6847-5p	MIMAT0027594	FOSL1	8061	PAR-CLIP	26701625	Unspecified
hsa-mir-6861-3p	MIMAT0027624	FOSL1	8061	PAR-CLIP	26701625	Unspecified
hsa-mir-6868-3p	MIMAT0027637	BDKRB2	624	HITS-CLIP	19536157	Unspecified
hsa-mir-6870-5p	MIMAT0027640	FOSL1	8061	PAR-CLIP	23592263|20371350|26701625	Unspecified
hsa-mir-6871-5p	MIMAT0027642	TIMP1	7076	PAR-CLIP	26701625	Unspecified
hsa-mir-6875-3p	MIMAT0027651	BDKRB2	624	HITS-CLIP	19536157	Unspecified
hsa-mir-6888-5p	MIMAT0027676	FOSL1	8061	PAR-CLIP	26701625	Unspecified
hsa-mir-6888-3p	MIMAT0027677	FOSL1	8061	PAR-CLIP	26701625	Unspecified
hsa-mir-6892-3p	MIMAT0027685	BDKRB2	624	HITS-CLIP	19536157	Unspecified
hsa-mir-7106-5p	MIMAT0028109	FOSL1	8061	PAR-CLIP	23592263|20371350|26701625	Unspecified
hsa-mir-7109-5p	MIMAT0028115	FOSL1	8061	PAR-CLIP	23592263|20371350|26701625	Unspecified
hsa-mir-7111-5p	MIMAT0028119	FOSL1	8061	PAR-CLIP	23592263|20371350|26701625	Unspecified
hsa-mir-7155-5p	MIMAT0028220	ADAMTS14	140766	PAR-CLIP	22291592	Unspecified
hsa-mir-8059	MIMAT0030986	TIMP1	7076	PAR-CLIP	26701625	Unspecified
hsa-mir-8071	MIMAT0030998	TIMP1	7076	PAR-CLIP	26701625	Unspecified
hsa-mir-8079	MIMAT0031006	FOSL1	8061	PAR-CLIP	26701625	Unspecified
hsa-mir-8082	MIMAT0031009	FOSL1	8061	PAR-CLIP	26701625	Unspecified
hsa-mir-8085	MIMAT0031012	ADAMTS14	140766	PAR-CLIP	22291592	Unspecified
hsa-mir-8089	MIMAT0031016	ADAMTS14	140766	PAR-CLIP	22291592	Unspecified
hsa-mir-103a-3p	MIMAT0000101	PLAUR	5329	HITS-CLIP, RIP-Seq, Microarrays	tarbase	Unspecified
hsa-mir-107	MIMAT0000104	PLAUR	5329	HITS-CLIP, Microarrays	tarbase	Unspecified
hsa-mir-193a-3p	MIMAT0000459	PLAUR	5329	HITS-CLIP	tarbase	Unspecified
hsa-mir-22-5p	MIMAT0004495	PLAUR	5329	HITS-CLIP	tarbase	Unspecified
hsa-mir-328-3p	MIMAT0000752	PLAUR	5329	HITS-CLIP	tarbase	Unspecified
hsa-mir-34a-5p	MIMAT0000255	PLAUR	5329	Biotin-Microarrays, Microarrays	tarbase	Unspecified
hsa-mir-424-5p	MIMAT0001341	PLAUR	5329	HITS-CLIP	tarbase	Unspecified
hsa-mir-1-3p	MIMAT0000416	PLAUR	5329	RPF-Seq, RNA-Seq	tarbase	Unspecified
hsa-mir-124-3p	MIMAT0000422	PLAUR	5329	RNA-Seq	tarbase	Unspecified
hsa-mir-494-3p	MIMAT0002816	PLAUR	5329	RIP-Seq, RNA-Seq	tarbase	Unspecified
hsa-mir-129-2-3p	MIMAT0004605	PLAUR	5329	Microarrays	tarbase	Unspecified
hsa-mir-138-5p	MIMAT0000430	PLAUR	5329	Microarrays	tarbase	Unspecified
hsa-mir-147a	MIMAT0000251	PLAUR	5329	Microarrays	tarbase	Unspecified
hsa-mir-182-5p	MIMAT0000259	PLAUR	5329	Microarrays	tarbase	Unspecified
hsa-mir-195-5p	MIMAT0000461	PLAUR	5329	Microarrays	tarbase	Unspecified
hsa-mir-200b-3p	MIMAT0000318	PLAUR	5329	Microarrays	tarbase	Unspecified
hsa-mir-203a-3p	MIMAT0000264	PLAUR	5329	Microarrays	tarbase	Unspecified
hsa-mir-21-3p	MIMAT0004494	PLAUR	5329	Microarrays	tarbase	Unspecified
hsa-mir-210-3p	MIMAT0000267	PLAUR	5329	Microarrays	tarbase	Unspecified
hsa-mir-26a-5p	MIMAT0000082	PLAUR	5329	Microarrays	tarbase	Unspecified
hsa-mir-29c-3p	MIMAT0000681	PLAUR	5329	Microarrays	tarbase	Unspecified
hsa-mir-34b-5p	MIMAT0000685	PLAUR	5329	Microarrays	tarbase	Unspecified
hsa-mir-429	MIMAT0001536	PLAUR	5329	Microarrays	tarbase	Unspecified
hsa-mir-374a-5p	MIMAT0000727	PLAUR	5329	Microarrays	tarbase	Unspecified
hsa-mir-133a-3p	MIMAT0000427	PLAUR	5329	Microarrays	tarbase	Unspecified
hsa-mir-124-3p	MIMAT0000422	TIMP1	7076	AGO-IP, Microarrays	tarbase	Unspecified
hsa-mir-1304-3p	MIMAT0022720	TIMP1	7076	HITS-CLIP	tarbase	Unspecified
hsa-mir-145-5p	MIMAT0000437	TIMP1	7076	Western Blot, qPCR	tarbase	Unspecified
hsa-mir-21-3p	MIMAT0004494	TIMP1	7076	HITS-CLIP	tarbase	Unspecified
hsa-mir-214-3p	MIMAT0000271	TIMP1	7076	HITS-CLIP	tarbase	Unspecified
hsa-mir-218-5p	MIMAT0000275	TIMP1	7076	Western Blot	tarbase	Unspecified
hsa-mir-2682-5p	MIMAT0013517	TIMP1	7076	HITS-CLIP	tarbase	Unspecified
hsa-mir-320e	MIMAT0015072	TIMP1	7076	HITS-CLIP	tarbase	Unspecified
hsa-mir-34a-5p	MIMAT0000255	TIMP1	7076	Biotin-Microarrays, Microarrays	tarbase	Unspecified
hsa-mir-370-3p	MIMAT0000722	TIMP1	7076	HITS-CLIP	tarbase	Unspecified
hsa-mir-484	MIMAT0002174	TIMP1	7076	HITS-CLIP	tarbase	Unspecified
hsa-mir-657	MIMAT0003335	TIMP1	7076	HITS-CLIP	tarbase	Unspecified
hsa-mir-671-5p	MIMAT0003880	TIMP1	7076	HITS-CLIP	tarbase	Unspecified
hsa-mir-873-5p	MIMAT0004953	TIMP1	7076	HITS-CLIP	tarbase	Unspecified
hsa-let-7b-5p	MIMAT0000063	TIMP1	7076	Microarrays	tarbase	Unspecified
hsa-mir-128-3p	MIMAT0000424	TIMP1	7076	Microarrays	tarbase	Unspecified
hsa-mir-146a-5p	MIMAT0000449	TIMP1	7076	Microarrays	tarbase	Unspecified
hsa-mir-210-3p	MIMAT0000267	TIMP1	7076	Microarrays	tarbase	Unspecified
hsa-mir-212-3p	MIMAT0000269	TIMP1	7076	Microarrays	tarbase	Unspecified
hsa-mir-26a-5p	MIMAT0000082	TIMP1	7076	Microarrays	tarbase	Unspecified
hsa-mir-27a-3p	MIMAT0000084	TIMP1	7076	Microarrays	tarbase	Unspecified
hsa-mir-1343-3p	MIMAT0019776	ADAMTS14	140766	RNA-Seq	tarbase	Unspecified
hsa-mir-103a-3p	MIMAT0000101	ADAMTS14	140766	Microarrays	tarbase	Unspecified
hsa-mir-107	MIMAT0000104	ADAMTS14	140766	Microarrays	tarbase	Unspecified
hsa-mir-146a-5p	MIMAT0000449	ADAMTS14	140766	Microarrays	tarbase	Unspecified
hsa-mir-16-5p	MIMAT0000069	ADAMTS14	140766	Microarrays	tarbase	Unspecified
hsa-mir-195-5p	MIMAT0000461	ADAMTS14	140766	Microarrays	tarbase	Unspecified
hsa-let-7a-5p	MIMAT0000062	BDKRB2	624	PAR-CLIP	tarbase	Unspecified
hsa-let-7b-5p	MIMAT0000063	BDKRB2	624	PAR-CLIP	tarbase	Unspecified
hsa-let-7f-5p	MIMAT0000067	BDKRB2	624	PAR-CLIP	tarbase	Unspecified
hsa-let-7g-5p	MIMAT0000414	BDKRB2	624	PAR-CLIP	tarbase	Unspecified
hsa-let-7i-5p	MIMAT0000415	BDKRB2	624	PAR-CLIP	tarbase	Unspecified
hsa-mir-129-1-3p	MIMAT0004548	BDKRB2	624	Luciferase Reporter Assay, qPCR	tarbase	Unspecified
hsa-mir-15a-5p	MIMAT0000068	BDKRB2	624	HITS-CLIP	tarbase	Unspecified
hsa-mir-15b-5p	MIMAT0000417	BDKRB2	624	HITS-CLIP	tarbase	Unspecified
hsa-mir-16-5p	MIMAT0000069	BDKRB2	624	HITS-CLIP, Microarrays	tarbase	Unspecified
hsa-mir-195-5p	MIMAT0000461	BDKRB2	624	HITS-CLIP	tarbase	Unspecified
hsa-mir-19a-3p	MIMAT0000073	BDKRB2	624	PAR-CLIP	tarbase	Unspecified
hsa-mir-19b-3p	MIMAT0000074	BDKRB2	624	PAR-CLIP	tarbase	Unspecified
hsa-mir-200b-3p	MIMAT0000318	BDKRB2	624	HITS-CLIP	tarbase	Unspecified
hsa-mir-200c-3p	MIMAT0000617	BDKRB2	624	HITS-CLIP	tarbase	Unspecified
hsa-mir-24-3p	MIMAT0000080	BDKRB2	624	HITS-CLIP	tarbase	Unspecified
hsa-mir-30a-5p	MIMAT0000087	BDKRB2	624	HITS-CLIP	tarbase	Unspecified
hsa-mir-30c-5p	MIMAT0000244	BDKRB2	624	HITS-CLIP	tarbase	Unspecified
hsa-mir-30d-5p	MIMAT0000245	BDKRB2	624	HITS-CLIP	tarbase	Unspecified
hsa-mir-30e-5p	MIMAT0000692	BDKRB2	624	HITS-CLIP	tarbase	Unspecified
hsa-mir-324-3p	MIMAT0000762	BDKRB2	624	HITS-CLIP	tarbase	Unspecified
hsa-mir-424-5p	MIMAT0001341	BDKRB2	624	HITS-CLIP	tarbase	Unspecified
hsa-mir-429	MIMAT0001536	BDKRB2	624	HITS-CLIP	tarbase	Unspecified
hsa-mir-4317	MIMAT0016872	BDKRB2	624	HITS-CLIP	tarbase	Unspecified
hsa-mir-432-5p	MIMAT0002814	BDKRB2	624	HITS-CLIP	tarbase	Unspecified
hsa-mir-542-3p	MIMAT0003389	BDKRB2	624	HITS-CLIP	tarbase	Unspecified
hsa-mir-922	MIMAT0004972	BDKRB2	624	HITS-CLIP	tarbase	Unspecified
hsa-mir-940	MIMAT0004983	BDKRB2	624	HITS-CLIP	tarbase	Unspecified
hsa-mir-98-5p	MIMAT0000096	BDKRB2	624	PAR-CLIP	tarbase	Unspecified
hsa-mir-124-3p	MIMAT0000422	BDKRB2	624	RNA-Seq	tarbase	Unspecified
hsa-mir-155-5p	MIMAT0000646	BDKRB2	624	RNA-Seq	tarbase	Unspecified
hsa-mir-101-3p	MIMAT0000099	BDKRB2	624	Microarrays	tarbase	Unspecified
hsa-mir-146a-5p	MIMAT0000449	BDKRB2	624	Microarrays	tarbase	Unspecified
hsa-mir-210-3p	MIMAT0000267	BDKRB2	624	Microarrays, Luciferase Reporter Assay	tarbase	Unspecified
hsa-mir-26a-5p	MIMAT0000082	BDKRB2	624	Microarrays	tarbase	Unspecified
hsa-mir-27a-3p	MIMAT0000084	BDKRB2	624	Microarrays	tarbase	Unspecified
hsa-mir-29a-3p	MIMAT0000086	BDKRB2	624	Microarrays	tarbase	Unspecified
hsa-mir-376a-5p	MIMAT0003386	BDKRB2	624	Microarrays	tarbase	Unspecified
hsa-mir-147a	MIMAT0000251	BDKRB2	624	Luciferase Reporter Assay	tarbase	Unspecified
hsa-mir-147b	MIMAT0004928	BDKRB2	624	Luciferase Reporter Assay	tarbase	Unspecified
hsa-mir-374a-5p	MIMAT0000727	BDKRB2	624	Microarrays	tarbase	Unspecified
hsa-let-7a-5p	MIMAT0000062	FOSL1	8061	HITS-CLIP, PAR-CLIP	tarbase	Unspecified
hsa-let-7b-5p	MIMAT0000063	FOSL1	8061	PAR-CLIP, Microarrays	tarbase	Unspecified
hsa-let-7e-5p	MIMAT0000066	FOSL1	8061	PAR-CLIP	tarbase	Unspecified
hsa-let-7f-5p	MIMAT0000067	FOSL1	8061	PAR-CLIP	tarbase	Unspecified
hsa-let-7g-5p	MIMAT0000414	FOSL1	8061	PAR-CLIP	tarbase	Unspecified
hsa-let-7i-5p	MIMAT0000415	FOSL1	8061	PAR-CLIP	tarbase	Unspecified
hsa-mir-106b-5p	MIMAT0000680	FOSL1	8061	HITS-CLIP	tarbase	Unspecified
hsa-mir-135a-3p	MIMAT0004595	FOSL1	8061	HITS-CLIP	tarbase	Unspecified
hsa-mir-15a-3p	MIMAT0004488	FOSL1	8061	HITS-CLIP	tarbase	Unspecified
hsa-mir-181a-2-3p	MIMAT0004558	FOSL1	8061	HITS-CLIP	tarbase	Unspecified
hsa-mir-185-3p	MIMAT0004611	FOSL1	8061	PAR-CLIP	tarbase	Unspecified
hsa-mir-186-5p	MIMAT0000456	FOSL1	8061	HITS-CLIP	tarbase	Unspecified
hsa-mir-18a-5p	MIMAT0000072	FOSL1	8061	HITS-CLIP	tarbase	Unspecified
hsa-mir-200a-3p	MIMAT0000682	FOSL1	8061	Western Blot	tarbase	Unspecified
hsa-mir-20a-5p	MIMAT0000075	FOSL1	8061	HITS-CLIP	tarbase	Unspecified
hsa-mir-218-5p	MIMAT0000275	FOSL1	8061	HITS-CLIP	tarbase	Unspecified
hsa-mir-23a-3p	MIMAT0000078	FOSL1	8061	PAR-CLIP	tarbase	Unspecified
hsa-mir-23b-3p	MIMAT0000418	FOSL1	8061	qPCR, RNA-Seq	tarbase	Unspecified
hsa-mir-27a-3p	MIMAT0000084	FOSL1	8061	HITS-CLIP, PAR-CLIP, Microarrays	tarbase	Unspecified
hsa-mir-27a-5p	MIMAT0004501	FOSL1	8061	qPCR, Microarrays	tarbase	Unspecified
hsa-mir-27b-3p	MIMAT0000419	FOSL1	8061	HITS-CLIP, PAR-CLIP	tarbase	Unspecified
hsa-mir-29a-5p	MIMAT0004503	FOSL1	8061	HITS-CLIP	tarbase	Unspecified
hsa-mir-3200-3p	MIMAT0015085	FOSL1	8061	HITS-CLIP	tarbase	Unspecified
hsa-mir-330-5p	MIMAT0004693	FOSL1	8061	HITS-CLIP	tarbase	Unspecified
hsa-mir-338-3p	MIMAT0000763	FOSL1	8061	HITS-CLIP	tarbase	Unspecified
hsa-mir-4424	MIMAT0018939	FOSL1	8061	PAR-CLIP	tarbase	Unspecified
hsa-mir-454-3p	MIMAT0003885	FOSL1	8061	HITS-CLIP	tarbase	Unspecified
hsa-mir-4792	MIMAT0019964	FOSL1	8061	PAR-CLIP	tarbase	Unspecified
hsa-mir-484	MIMAT0002174	FOSL1	8061	HITS-CLIP	tarbase	Unspecified
hsa-mir-485-5p	MIMAT0002175	FOSL1	8061	HITS-CLIP	tarbase	Unspecified
hsa-mir-5001-5p	MIMAT0021021	FOSL1	8061	PAR-CLIP	tarbase	Unspecified
hsa-mir-522-5p	MIMAT0005451	FOSL1	8061	IMPACT-Seq	tarbase	Unspecified
hsa-mir-532-5p	MIMAT0002888	FOSL1	8061	HITS-CLIP	tarbase	Unspecified
hsa-mir-627-5p	MIMAT0003296	FOSL1	8061	PAR-CLIP	tarbase	Unspecified
hsa-mir-98-5p	MIMAT0000096	FOSL1	8061	PAR-CLIP	tarbase	Unspecified
hsa-mir-1-3p	MIMAT0000416	FOSL1	8061	RPF-Seq, RNA-Seq, Microarrays	tarbase	Unspecified
hsa-mir-155-5p	MIMAT0000646	FOSL1	8061	RNA-Seq	tarbase	Unspecified
hsa-mir-103a-3p	MIMAT0000101	FOSL1	8061	Microarrays	tarbase	Unspecified
hsa-mir-107	MIMAT0000104	FOSL1	8061	Microarrays	tarbase	Unspecified
hsa-mir-124-3p	MIMAT0000422	FOSL1	8061	Microarrays	tarbase	Unspecified
hsa-mir-129-2-3p	MIMAT0004605	FOSL1	8061	Microarrays	tarbase	Unspecified
hsa-mir-146a-5p	MIMAT0000449	FOSL1	8061	Microarrays	tarbase	Unspecified
hsa-mir-147a	MIMAT0000251	FOSL1	8061	Microarrays	tarbase	Unspecified
hsa-mir-16-5p	MIMAT0000069	FOSL1	8061	Microarrays	tarbase	Unspecified
hsa-mir-191-5p	MIMAT0000440	FOSL1	8061	Microarrays	tarbase	Unspecified
hsa-mir-195-5p	MIMAT0000461	FOSL1	8061	Microarrays	tarbase	Unspecified
hsa-mir-203a-3p	MIMAT0000264	FOSL1	8061	Microarrays	tarbase	Unspecified
hsa-mir-21-3p	MIMAT0004494	FOSL1	8061	Microarrays	tarbase	Unspecified
hsa-mir-7-5p	MIMAT0000252	FOSL1	8061	Microarrays	tarbase	Unspecified
hsa-mir-149-5p	MIMAT0000450	FOSL1	8061	Luciferase Reporter Assay	tarbase	Unspecified
